# Supplementary material for: Mol­ecular and crystal structure of gossypol tetra­methyl ether with an unknown solvate
Source: Acta Crystallogr E Crystallogr Commun. 2015 Jan 21;71(Pt 2):184–7. doi: 10.1107/S2056989015000171 (PMC4384568; doi:10.1107/S2056989015000171)
Supplement: Supplementary file 1 [file e-71-00184-sup1.cif]

##############################################################################
#                                                                            #
# This CIF contains the data in a paper accepted for publication in          #
# Acta Crystallographica Section E. It conforms to the requirements of       #
# Notes for Authors for Acta Crystallographica Section E, and has been       #
# peer reviewed under the auspices of the IUCr Commission on Journals.       #
#                                                                            #
# Full details of the Crystallographic Information File format               #
# are given in the paper "The Crystallographic Information File (CIF):       #
# a New Standard Archive File for Crystallography" by S. R. Hall, F. H.      #
# Allen and I. D. Brown [Acta Cryst. (1991), A47, 655-685].                  #
#                                                                            #
# The current version of the core CIF dictionary is obtainable from          #
# ftp://ftp.iucr.org/pub/cif_core.dic.                                       #
#                                                                            #
# Software is freely available for graphical display of the structure(s)     #
# in this CIF. For information consult the CIF software page                 #
# http://www.iucr.org/resources/cif/software.                                #
#                                                                            #
# This file may be used for bona fide research purposes within the           #
# scientific community so long as proper attribution is given to the journal # 
# article from which it was obtained.                                        #
#                                                                            #
##############################################################################
data_I
_audit_creation_method     SHELXL-97
_journal_date_recd_electronic     2014-12-22
_journal_date_accepted     2015-01-06
_journal_name_full     'Acta Crystallographica, Section E'
_journal_year     2015
_journal_volume     71
_journal_issue      2
_journal_page_first     184
_journal_page_last     187
_journal_paper_category     GO
_journal_paper_doi     10.1107/S2056989015000171
_journal_coeditor_code     CV5482
_publ_contact_author_name     'Muhabbat Honkeldieva'
_publ_contact_author_address
;
Institute of Bioorganic Chemistry, Mirzo-Ulugbek St. 83, Tashkent, 100125,
Uzbekistan
;
_publ_contact_author_email     'mturgunovna@mail.ru'
_publ_contact_author_fax     '+998712627063'
_publ_contact_author_phone     '+998712628906'
_publ_section_title
;
Molecular and crystal structure of gossypol tetramethyl ether with an unknown
solvate
;
_publ_section_title_footnote     .
loop_
    _publ_author_name
    _publ_author_footnote
    _publ_author_address
    'Honkeldieva, Muhabbat' .
;
Institute of Bioorganic Chemistry, Mirzo-Ulughbek Str. 83, Tashkent, 100125,
Uzbekistan
;
    'Talipov, Samat' .
;
Institute of Bioorganic Chemistry, Mirzo-Ulughbek Str. 83, Tashkent, 100125,
Uzbekistan
;
    'Mardanov, Rustam' .
;
Institute of Bioorganic Chemistry, Mirzo-Ulughbek Str. 83, Tashkent, 100125,
Uzbekistan
;
    'Ibragimov, Bakhtiyar' .
;
Institute of Bioorganic Chemistry, Mirzo-Ulughbek Str. 83, Tashkent, 100125,
Uzbekistan
;
_publ_section_synopsis
;
The title compound consists of two planar halves. There is one half-molecule in
the asymmetric unit, the whole molecule being generated by twofold rotation
symmetry. The crystal structure has wide channels of 5--6 \%A in diameter
extending along the <i>c</i>-axis direction. The molecules are associated into
a three-dimensional network supported by some weak C---H...O hydrogen bonds
and C---H...\p interactions.
;
_database_code_depnum_ccdc_archive     'CCDC 1007641'
_chemical_name_systematic
;\
5,5'-Diisopropyl-2,2',3,3'-tetramethoxy-7,7'-dimethyl-\
2<i>H</i>,2'<i>H</i>-8,8'-bi[naphtho[1,8-<i>bc</i>]furan]-4,4'-diol
;
_chemical_name_common     'Gossypol hemiacetal tetramethyl ether'
_chemical_formula_moiety     'C34 H38 O8'
_chemical_formula_sum     'C34 H38 O8'
_chemical_formula_iupac     'C34 H38 O8'
_chemical_formula_weight     574.64
_symmetry_cell_setting     orthorhombic
_space_group_name_H-M_alt     'P b c n'
_space_group_name_Hall     '-P 2n 2ab'
loop_
    _symmetry_equiv_pos_as_xyz
    'x, y, z'
    '-x+1/2, -y+1/2, z+1/2'
    'x+1/2, -y+1/2, -z'
    '-x, y, -z+1/2'
    '-x, -y, -z'
    'x-1/2, y-1/2, -z-1/2'
    '-x-1/2, y-1/2, z'
    'x, -y, z-1/2'
_cell_length_a     19.7086(5)
_cell_length_b     20.3099(7)
_cell_length_c     8.8443(4)
_cell_angle_alpha     90.00
_cell_angle_beta     90.00
_cell_angle_gamma     90.00
_cell_volume     3540.2(2)
_cell_formula_units_Z     4
_cell_measurement_reflns_used     2468
_cell_measurement_theta_min     4.3492
_cell_measurement_theta_max     70.5961
_cell_measurement_temperature     293(2)
_exptl_crystal_description     prism
_exptl_crystal_colour     white
_exptl_crystal_size_max     0.35
_exptl_crystal_size_mid     0.28
_exptl_crystal_size_min     0.26
_exptl_crystal_density_diffrn     1.078
_exptl_crystal_density_meas     ?
_exptl_crystal_density_method     'not measured'
_exptl_crystal_F_000     1224
_exptl_absorpt_coefficient_mu     0.623
_exptl_absorpt_correction_type     multi-scan
_exptl_absorpt_process_details
;
(SCALE3  ABSPACK in CrysAlisPro; Oxford Diffraction, 2009)
;
_exptl_absorpt_correction_T_min     0.91345
_exptl_absorpt_correction_T_max     1.00000
_exptl_special_details     ?
_diffrn_ambient_temperature     293(2)
_diffrn_radiation_type     CuK\a
_diffrn_radiation_wavelength     1.54184
_diffrn_radiation_source     'fine-focus sealed tube'
_diffrn_radiation_monochromator     graphite
_diffrn_measurement_device_type     'Oxford Diffraction Xcalibur Ruby'
_diffrn_measurement_method     '\w scans'
_diffrn_detector_area_resol_mean     10.2576
_diffrn_reflns_number     12345
_diffrn_reflns_av_R_equivalents     0.0487
_diffrn_reflns_av_sigmaI/netI     0.0416
_diffrn_reflns_theta_min     4.35
_diffrn_reflns_theta_max     71.04
_diffrn_reflns_theta_full     71.04
_diffrn_measured_fraction_theta_max     0.971
_diffrn_measured_fraction_theta_full     0.971
_diffrn_reflns_limit_h_min     -23
_diffrn_reflns_limit_h_max     24
_diffrn_reflns_limit_k_min     -22
_diffrn_reflns_limit_k_max     24
_diffrn_reflns_limit_l_min     -10
_diffrn_reflns_limit_l_max     10
_diffrn_standards_number     0
_diffrn_standards_interval_count     ?
_diffrn_standards_interval_time     ?
_diffrn_standards_decay_%     ?
_refine_special_details
;
Refinement of <i>F</i>^2^ against ALL reflections. The weighted <i>R</i>-factor
<i>wR</i> and goodness of fit <i>S</i> are based on <i>F</i>^2^, conventional
<i>R</i>-factors <i>R</i> are based on <i>F</i>, with <i>F</i> set to zero for
negative <i>F</i>^2^. The threshold expression of <i>F</i>^2^ >
\s(<i>F</i>^2^) is used only for calculating <i>R</i>-factors(gt) <i>etc</i>.
and is not relevant to the choice of reflections for refinement.
<i>R</i>-factors based on <i>F</i>^2^ are statistically about twice as large
as those based on <i>F</i>, and <i>R</i>- factors based on ALL data will be
even larger.
;
_reflns_number_total     3340
_reflns_number_gt     1826
_reflns_threshold_expression     >2sigma(I)
_refine_ls_structure_factor_coef     Fsqd
_refine_ls_matrix_type     full
_refine_ls_R_factor_all     0.1004
_refine_ls_R_factor_gt     0.0560
_refine_ls_wR_factor_gt     0.1426
_refine_ls_wR_factor_ref     0.1618
_refine_ls_goodness_of_fit_ref     0.928
_refine_ls_restrained_S_all     0.928
_refine_ls_number_reflns     3340
_refine_ls_number_parameters     200
_refine_ls_number_restraints     0
_refine_ls_hydrogen_treatment     mixed
_refine_ls_weighting_scheme     calc
_refine_ls_weighting_details
                 'calc w=1/[\s^2^(Fo^2^)+(0.0932P)^2^] where P=(Fo^2^+2Fc^2^)/3'
_atom_sites_solution_hydrogens     geom
_atom_sites_solution_primary     direct
_atom_sites_solution_secondary     difmap
_refine_ls_shift/su_max     0.000
_refine_ls_shift/su_mean     0.000
_refine_diff_density_max     0.241
_refine_diff_density_min     -0.169
_refine_ls_extinction_method     SHELXL
_refine_ls_extinction_coef     0.00096(17)
_refine_ls_extinction_expression
                                  'Fc^*^=kFc[1+0.001xFc^2^\l^3^/sin(2\q)]^-1/4^'
loop_
    _atom_type_symbol
    _atom_type_description
    _atom_type_scat_dispersion_real
    _atom_type_scat_dispersion_imag
    _atom_type_scat_source
    'C' 'C' 0.0181 0.0091
                         'International Tables Vol C Tables 4.2.6.8 and 6.1.1.4'
    'H' 'H' 0.0000 0.0000
                         'International Tables Vol C Tables 4.2.6.8 and 6.1.1.4'
    'O' 'O' 0.0492 0.0322
                         'International Tables Vol C Tables 4.2.6.8 and 6.1.1.4'
_computing_data_collection
;
CrysAlisPro (Oxford Diffraction, 2009)
;
_computing_cell_refinement
;
CrysAlisPro (Oxford Diffraction, 2009)
;
_computing_data_reduction
;
CrysAlisPro (Oxford Diffraction, 2009)
;
_computing_structure_solution
;
SHELXS97 (Sheldrick, 2008)
;
_computing_structure_refinement
;
SHELXL97 (Sheldrick, 2008)
;
_computing_molecular_graphics
;
XP in SHELXTL (Sheldrick, 2008)
;
_computing_publication_material
;
SHELXL97 (Sheldrick, 2008)
;
loop_
    _atom_site_type_symbol
    _atom_site_label
    _atom_site_fract_x
    _atom_site_fract_y
    _atom_site_fract_z
    _atom_site_U_iso_or_equiv
    _atom_site_adp_type
    _atom_site_calc_flag
    _atom_site_refinement_flags
    _atom_site_occupancy
    _atom_site_symmetry_multiplicity
    _atom_site_disorder_assembly
    _atom_site_disorder_group
    O O1 0.06600(7) 0.08142(8) 0.91284(19) 0.0592(5) Uani d . 1 1 . .
    O O2 0.12998(9) -0.01420(8) 0.8665(2) 0.0664(5) Uani d . 1 1 . .
    O O3 0.29694(8) 0.05026(10) 0.9636(2) 0.0735(6) Uani d . 1 1 . .
    O O4 0.35682(9) 0.13669(12) 0.7953(3) 0.0731(6) Uani d . 1 1 . .
    C C1 0.08110(10) 0.12972(12) 0.8095(3) 0.0487(6) Uani d . 1 1 . .
    C C2 0.03731(10) 0.17024(12) 0.7358(3) 0.0486(6) Uani d . 1 1 . .
    C C3 0.06794(11) 0.21591(12) 0.6321(3) 0.0521(6) Uani d . 1 1 . .
    C C4 0.13705(10) 0.22063(12) 0.6150(2) 0.0503(6) Uani d . 1 1 . .
    H H4A 0.1545 0.2512 0.5472 0.060 Uiso calc R 1 1 . .
    C C5 0.25535(11) 0.18076(12) 0.6976(2) 0.0498(6) Uani d . 1 1 . .
    C C6 0.28733(10) 0.13639(12) 0.7919(3) 0.0518(6) Uani d . 1 1 . .
    C C7 0.25350(11) 0.08978(12) 0.8849(3) 0.0532(6) Uani d . 1 1 . .
    C C8 0.18412(11) 0.08864(11) 0.8835(2) 0.0482(6) Uani d . 1 1 . .
    C C9 0.15172(10) 0.13466(11) 0.7923(2) 0.0465(5) Uani d . 1 1 . .
    C C10 0.18240(10) 0.18039(12) 0.6973(2) 0.0463(6) Uani d . 1 1 . .
    C C11 0.02224(12) 0.25791(16) 0.5367(3) 0.0750(9) Uani d . 1 1 . .
    H H11B 0.0492 0.2873 0.4766 0.113 Uiso calc R 1 1 . .
    H H11C -0.0073 0.2830 0.6009 0.113 Uiso calc R 1 1 . .
    H H11A -0.0044 0.2303 0.4716 0.113 Uiso calc R 1 1 . .
    C C12 0.12826(11) 0.04508(13) 0.9467(3) 0.0575(7) Uani d . 1 1 . .
    H H12 0.1337 0.0379 1.0556 0.069 Uiso calc R 1 1 . .
    C C13 0.29419(11) 0.22682(14) 0.5945(3) 0.0618(7) Uani d . 1 1 . .
    H H13 0.2602 0.2522 0.5385 0.074 Uiso calc R 1 1 . .
    C C14 0.33502(14) 0.18881(18) 0.4773(3) 0.0909(10) Uani d . 1 1 . .
    H H14A 0.3052 0.1608 0.4204 0.136 Uiso calc R 1 1 . .
    H H14C 0.3686 0.1624 0.5273 0.136 Uiso calc R 1 1 . .
    H H14B 0.3570 0.2192 0.4102 0.136 Uiso calc R 1 1 . .
    C C15 0.33765(15) 0.27649(16) 0.6781(4) 0.0922(11) Uani d . 1 1 . .
    H H15B 0.3096 0.3020 0.7448 0.138 Uiso calc R 1 1 . .
    H H15A 0.3592 0.3052 0.6065 0.138 Uiso calc R 1 1 . .
    H H15C 0.3716 0.2538 0.7357 0.138 Uiso calc R 1 1 . .
    C C16 0.26946(16) 0.00777(18) 1.0766(4) 0.1007(12) Uani d . 1 1 . .
    H H16C 0.3057 -0.0154 1.1260 0.151 Uiso calc R 1 1 . .
    H H16A 0.2393 -0.0233 1.0301 0.151 Uiso calc R 1 1 . .
    H H16B 0.2450 0.0334 1.1496 0.151 Uiso calc R 1 1 . .
    C C17 0.08064(15) -0.06108(16) 0.9165(4) 0.0945(11) Uani d . 1 1 . .
    H H17B 0.0860 -0.1014 0.8610 0.142 Uiso calc R 1 1 . .
    H H17A 0.0359 -0.0438 0.8997 0.142 Uiso calc R 1 1 . .
    H H17C 0.0869 -0.0695 1.0224 0.142 Uiso calc R 1 1 . .
    H H4 0.3667(18) 0.1176(19) 0.854(4) 0.103(15) Uiso d . 1 1 . .
loop_
    _atom_site_aniso_label
    _atom_site_aniso_U_11
    _atom_site_aniso_U_22
    _atom_site_aniso_U_33
    _atom_site_aniso_U_12
    _atom_site_aniso_U_13
    _atom_site_aniso_U_23
    O1 0.0420(8) 0.0675(11) 0.0681(11) 0.0003(8) 0.0123(8) 0.0175(9)
    O2 0.0564(10) 0.0584(11) 0.0845(13) -0.0061(8) 0.0122(9) 0.0081(10)
    O3 0.0514(10) 0.0864(14) 0.0826(13) 0.0050(9) -0.0047(9) 0.0296(11)
    O4 0.0407(10) 0.0939(16) 0.0847(15) -0.0017(9) -0.0052(9) 0.0252(13)
    C1 0.0415(12) 0.0552(14) 0.0493(13) -0.0065(10) 0.0090(10) 0.0020(12)
    C2 0.0375(11) 0.0582(14) 0.0501(13) 0.0007(11) 0.0027(10) -0.0023(12)
    C3 0.0425(12) 0.0617(15) 0.0519(13) 0.0020(11) 0.0005(10) 0.0027(12)
    C4 0.0432(12) 0.0590(15) 0.0487(13) -0.0012(11) 0.0035(10) 0.0063(11)
    C5 0.0394(11) 0.0610(15) 0.0489(13) -0.0040(10) 0.0019(10) 0.0022(12)
    C6 0.0328(11) 0.0673(16) 0.0553(13) -0.0021(11) -0.0013(10) 0.0006(12)
    C7 0.0454(12) 0.0613(16) 0.0530(14) 0.0030(11) -0.0028(11) 0.0063(12)
    C8 0.0412(12) 0.0544(14) 0.0491(13) 0.0001(10) 0.0029(10) 0.0052(11)
    C9 0.0402(11) 0.0545(14) 0.0448(12) -0.0016(10) 0.0042(10) 0.0000(11)
    C10 0.0393(11) 0.0569(14) 0.0428(12) -0.0033(10) 0.0037(9) -0.0035(11)
    C11 0.0463(13) 0.094(2) 0.085(2) 0.0059(14) -0.0003(13) 0.0254(17)
    C12 0.0486(13) 0.0697(17) 0.0543(15) 0.0002(12) 0.0060(11) 0.0100(13)
    C13 0.0400(12) 0.0816(18) 0.0638(16) -0.0047(12) 0.0038(11) 0.0176(14)
    C14 0.0742(19) 0.124(3) 0.075(2) 0.0012(18) 0.0247(16) 0.020(2)
    C15 0.086(2) 0.097(2) 0.094(2) -0.0331(19) -0.0049(17) 0.024(2)
    C16 0.077(2) 0.119(3) 0.106(2) 0.002(2) -0.0097(18) 0.062(2)
    C17 0.084(2) 0.081(2) 0.119(3) -0.0242(18) 0.0142(19) 0.022(2)
_geom_special_details
;
All e.s.d.'s (except the e.s.d. in the dihedral angle between two l.s. planes)
are estimated using the full covariance matrix. The cell e.s.d.'s are taken
into account individually in the estimation of e.s.d.'s in distances, angles
and torsion angles; correlations between e.s.d.'s in cell parameters are only
used when they are defined by crystal symmetry. An approximate (isotropic)
treatment of cell e.s.d.'s is used for estimating e.s.d.'s involving l.s.
planes.
;
loop_
    _geom_bond_atom_site_label_1
    _geom_bond_atom_site_label_2
    _geom_bond_site_symmetry_2
    _geom_bond_distance
    _geom_bond_publ_flag
    O1 C1 . 1.374(3) ?
    O1 C12 . 1.463(3) ?
    O2 C12 . 1.398(3) ?
    O2 C17 . 1.431(3) ?
    O3 C7 . 1.364(3) ?
    O3 C16 . 1.427(3) ?
    O4 C6 . 1.370(3) ?
    O4 H4 . 0.67(3) ?
    C1 C2 . 1.359(3) ?
    C1 C9 . 1.404(3) ?
    C2 C3 . 1.437(3) ?
    C2 C2 4_556 1.492(4) ?
    C3 C4 . 1.374(3) ?
    C3 C11 . 1.500(3) ?
    C4 C10 . 1.413(3) ?
    C4 H4A . 0.9300 ?
    C5 C6 . 1.380(3) ?
    C5 C10 . 1.438(3) ?
    C5 C13 . 1.514(3) ?
    C6 C7 . 1.420(3) ?
    C7 C8 . 1.368(3) ?
    C8 C9 . 1.390(3) ?
    C8 C12 . 1.519(3) ?
    C9 C10 . 1.391(3) ?
    C11 H11B . 0.9600 ?
    C11 H11C . 0.9600 ?
    C11 H11A . 0.9600 ?
    C12 H12 . 0.9800 ?
    C13 C15 . 1.516(4) ?
    C13 C14 . 1.523(4) ?
    C13 H13 . 0.9800 ?
    C14 H14A . 0.9600 ?
    C14 H14C . 0.9600 ?
    C14 H14B . 0.9600 ?
    C15 H15B . 0.9600 ?
    C15 H15A . 0.9600 ?
    C15 H15C . 0.9600 ?
    C16 H16C . 0.9600 ?
    C16 H16A . 0.9600 ?
    C16 H16B . 0.9600 ?
    C17 H17B . 0.9600 ?
    C17 H17A . 0.9600 ?
    C17 H17C . 0.9600 ?
loop_
    _geom_angle_atom_site_label_1
    _geom_angle_atom_site_label_2
    _geom_angle_atom_site_label_3
    _geom_angle_site_symmetry_1
    _geom_angle_site_symmetry_3
    _geom_angle
    _geom_angle_publ_flag
    C1 O1 C12 . . 108.35(16) ?
    C12 O2 C17 . . 113.6(2) ?
    C7 O3 C16 . . 118.3(2) ?
    C6 O4 H4 . . 108(3) ?
    C2 C1 O1 . . 127.89(19) ?
    C2 C1 C9 . . 122.3(2) ?
    O1 C1 C9 . . 109.76(19) ?
    C1 C2 C3 . . 115.48(19) ?
    C1 C2 C2 . 4_556 123.0(2) ?
    C3 C2 C2 . 4_556 121.44(19) ?
    C4 C3 C2 . . 122.1(2) ?
    C4 C3 C11 . . 119.6(2) ?
    C2 C3 C11 . . 118.3(2) ?
    C3 C4 C10 . . 122.0(2) ?
    C3 C4 H4A . . 119.0 ?
    C10 C4 H4A . . 119.0 ?
    C6 C5 C10 . . 117.0(2) ?
    C6 C5 C13 . . 122.44(19) ?
    C10 C5 C13 . . 120.5(2) ?
    O4 C6 C5 . . 117.8(2) ?
    O4 C6 C7 . . 117.3(2) ?
    C5 C6 C7 . . 124.81(19) ?
    O3 C7 C8 . . 128.5(2) ?
    O3 C7 C6 . . 113.13(19) ?
    C8 C7 C6 . . 118.4(2) ?
    C7 C8 C9 . . 116.9(2) ?
    C7 C8 C12 . . 137.0(2) ?
    C9 C8 C12 . . 105.79(18) ?
    C8 C9 C10 . . 126.9(2) ?
    C8 C9 C1 . . 110.1(2) ?
    C10 C9 C1 . . 123.0(2) ?
    C9 C10 C4 . . 114.98(19) ?
    C9 C10 C5 . . 115.9(2) ?
    C4 C10 C5 . . 129.1(2) ?
    C3 C11 H11B . . 109.5 ?
    C3 C11 H11C . . 109.5 ?
    H11B C11 H11C . . 109.5 ?
    C3 C11 H11A . . 109.5 ?
    H11B C11 H11A . . 109.5 ?
    H11C C11 H11A . . 109.5 ?
    O2 C12 O1 . . 110.5(2) ?
    O2 C12 C8 . . 107.31(18) ?
    O1 C12 C8 . . 103.82(18) ?
    O2 C12 H12 . . 111.6 ?
    O1 C12 H12 . . 111.6 ?
    C8 C12 H12 . . 111.6 ?
    C5 C13 C15 . . 113.8(2) ?
    C5 C13 C14 . . 111.3(2) ?
    C15 C13 C14 . . 111.8(2) ?
    C5 C13 H13 . . 106.5 ?
    C15 C13 H13 . . 106.5 ?
    C14 C13 H13 . . 106.5 ?
    C13 C14 H14A . . 109.5 ?
    C13 C14 H14C . . 109.5 ?
    H14A C14 H14C . . 109.5 ?
    C13 C14 H14B . . 109.5 ?
    H14A C14 H14B . . 109.5 ?
    H14C C14 H14B . . 109.5 ?
    C13 C15 H15B . . 109.5 ?
    C13 C15 H15A . . 109.5 ?
    H15B C15 H15A . . 109.5 ?
    C13 C15 H15C . . 109.5 ?
    H15B C15 H15C . . 109.5 ?
    H15A C15 H15C . . 109.5 ?
    O3 C16 H16C . . 109.5 ?
    O3 C16 H16A . . 109.5 ?
    H16C C16 H16A . . 109.5 ?
    O3 C16 H16B . . 109.5 ?
    H16C C16 H16B . . 109.5 ?
    H16A C16 H16B . . 109.5 ?
    O2 C17 H17B . . 109.5 ?
    O2 C17 H17A . . 109.5 ?
    H17B C17 H17A . . 109.5 ?
    O2 C17 H17C . . 109.5 ?
    H17B C17 H17C . . 109.5 ?
    H17A C17 H17C . . 109.5 ?
loop_
    _geom_torsion_atom_site_label_1
    _geom_torsion_atom_site_label_2
    _geom_torsion_atom_site_label_3
    _geom_torsion_atom_site_label_4
    _geom_torsion_site_symmetry_1
    _geom_torsion_site_symmetry_2
    _geom_torsion_site_symmetry_3
    _geom_torsion_site_symmetry_4
    _geom_torsion
    _geom_torsion_publ_flag
    C12 O1 C1 C2 . . . . 172.7(2) ?
    C12 O1 C1 C9 . . . . -9.9(3) ?
    O1 C1 C2 C3 . . . . -179.4(2) ?
    C9 C1 C2 C3 . . . . 3.6(3) ?
    O1 C1 C2 C2 . . . 4_556 3.4(4) ?
    C9 C1 C2 C2 . . . 4_556 -173.7(2) ?
    C1 C2 C3 C4 . . . . -3.4(3) ?
    C2 C2 C3 C4 4_556 . . . 173.9(2) ?
    C1 C2 C3 C11 . . . . 174.6(2) ?
    C2 C2 C3 C11 4_556 . . . -8.1(4) ?
    C2 C3 C4 C10 . . . . 0.6(4) ?
    C11 C3 C4 C10 . . . . -177.4(2) ?
    C10 C5 C6 O4 . . . . -179.0(2) ?
    C13 C5 C6 O4 . . . . 2.7(4) ?
    C10 C5 C6 C7 . . . . 1.6(4) ?
    C13 C5 C6 C7 . . . . -176.6(2) ?
    C16 O3 C7 C8 . . . . -10.0(4) ?
    C16 O3 C7 C6 . . . . 171.4(2) ?
    O4 C6 C7 O3 . . . . -1.3(3) ?
    C5 C6 C7 O3 . . . . 178.0(2) ?
    O4 C6 C7 C8 . . . . 179.9(2) ?
    C5 C6 C7 C8 . . . . -0.8(4) ?
    O3 C7 C8 C9 . . . . -179.8(2) ?
    C6 C7 C8 C9 . . . . -1.3(4) ?
    O3 C7 C8 C12 . . . . -6.8(5) ?
    C6 C7 C8 C12 . . . . 171.7(3) ?
    C7 C8 C9 C10 . . . . 2.6(4) ?
    C12 C8 C9 C10 . . . . -172.4(2) ?
    C7 C8 C9 C1 . . . . -176.7(2) ?
    C12 C8 C9 C1 . . . . 8.3(3) ?
    C2 C1 C9 C8 . . . . 178.3(2) ?
    O1 C1 C9 C8 . . . . 0.8(3) ?
    C2 C1 C9 C10 . . . . -1.0(4) ?
    O1 C1 C9 C10 . . . . -178.6(2) ?
    C8 C9 C10 C4 . . . . 178.9(2) ?
    C1 C9 C10 C4 . . . . -1.9(3) ?
    C8 C9 C10 C5 . . . . -1.7(3) ?
    C1 C9 C10 C5 . . . . 177.5(2) ?
    C3 C4 C10 C9 . . . . 2.0(3) ?
    C3 C4 C10 C5 . . . . -177.2(2) ?
    C6 C5 C10 C9 . . . . -0.4(3) ?
    C13 C5 C10 C9 . . . . 177.8(2) ?
    C6 C5 C10 C4 . . . . 178.8(2) ?
    C13 C5 C10 C4 . . . . -2.9(4) ?
    C17 O2 C12 O1 . . . . -68.7(3) ?
    C17 O2 C12 C8 . . . . 178.7(2) ?
    C1 O1 C12 O2 . . . . -100.5(2) ?
    C1 O1 C12 C8 . . . . 14.3(2) ?
    C7 C8 C12 O2 . . . . -70.0(4) ?
    C9 C8 C12 O2 . . . . 103.5(2) ?
    C7 C8 C12 O1 . . . . 172.9(3) ?
    C9 C8 C12 O1 . . . . -13.6(2) ?
    C6 C5 C13 C15 . . . . -64.3(3) ?
    C10 C5 C13 C15 . . . . 117.5(3) ?
    C6 C5 C13 C14 . . . . 63.1(3) ?
    C10 C5 C13 C14 . . . . -115.1(3) ?
loop_
    _geom_hbond_atom_site_label_D
    _geom_hbond_atom_site_label_H
    _geom_hbond_atom_site_label_A
    _geom_hbond_site_symmetry_A
    _geom_hbond_distance_DH
    _geom_hbond_distance_HA
    _geom_hbond_distance_DA
    _geom_hbond_angle_DHA
    O4 H4 O3 . 0.67(3) 2.17(4) 2.586(3) 122(4)
    C17 H17A O1 5_557 0.96 2.71 3.286(3) 119
    C17 H17C Cg 8_556 0.96 2.77 3.551(4) 139
_iucr_refine_instructions_details
;
TITL exp_153gos in Pbcn #60
CELL 1.54184 19.708637 20.309892 8.844308 90 90 90
ZERR 8 0.000495 0.000703 0.000374 0 0 0
LATT 1
SYMM 0.5-X,0.5-Y,0.5+Z
SYMM 0.5+X,0.5-Y,-Z
SYMM -X,+Y,0.5-Z
SFAC C H O
UNIT 136 152 32
EQIV $1 -X,-Y,2-Z
EQIV $2  X,-Y,0.5+Z
EQIV $3 0.5-X,0.5-Y,Z-0.5
HTAB  C17 O1_$1
HTAB  C17 C1_$2
HTAB  C16 C6_$2
HTAB  C14 C10_$3
HTAB  C14 O4
HTAB  C15 O4
HTAB  O4  O3
L.S. 10
PLAN  20
REM reset to Pbcn #60
BOND $H
fmap 2.0
acta
MPLA 10 C1 C2 C3 C4 C5 C6 C7 C8 C9 C10 C12 C16 C17 O1 O3 O4 O2
MPLA  4 C8 C9 C1 O1 C12 O2 C17
OMIT 1 3 0
OMIT 2 2 0
OMIT 1 3 1
OMIT 4 2 0
OMIT 1 5 0
OMIT 3 1 0
REM <HKL>E:/xraydata/MUHABBAT/tetrameth/tetrameth.hkl</HKL>
WGHT    0.093200
EXTI    0.000962
FVAR      33.07734
O1    3    0.065999    0.081418    0.912836    11.00000    0.04204    0.06752 =
         0.06810    0.01751    0.01233    0.00032
O2    3    0.129984   -0.014196    0.866486    11.00000    0.05643    0.05838 =
         0.08451    0.00810    0.01217   -0.00607
O3    3    0.296941    0.050255    0.963606    11.00000    0.05135    0.08643 =
         0.08264    0.02963   -0.00470    0.00500
O4    3    0.356825    0.136689    0.795347    11.00000    0.04067    0.09387 =
         0.08469    0.02520   -0.00522   -0.00172
C1    1    0.081098    0.129717    0.809473    11.00000    0.04154    0.05520 =
         0.04934    0.00201    0.00897   -0.00645
C2    1    0.037311    0.170244    0.735762    11.00000    0.03753    0.05822 =
         0.05014   -0.00226    0.00268    0.00066
C3    1    0.067939    0.215913    0.632107    11.00000    0.04253    0.06172 =
         0.05191    0.00270    0.00048    0.00195
C4    1    0.137046    0.220635    0.614995    11.00000    0.04319    0.05900 =
         0.04873    0.00627    0.00347   -0.00120
AFIX  43
H4A   2    0.154515    0.251244    0.547164    11.00000   -1.20000
AFIX   0
C5    1    0.255352    0.180764    0.697578    11.00000    0.03945    0.06095 =
         0.04893    0.00221    0.00186   -0.00401
C6    1    0.287332    0.136391    0.791906    11.00000    0.03276    0.06734 =
         0.05534    0.00058   -0.00127   -0.00211
C7    1    0.253497    0.089784    0.884936    11.00000    0.04538    0.06125 =
         0.05300    0.00625   -0.00277    0.00296
C8    1    0.184120    0.088636    0.883534    11.00000    0.04123    0.05438 =
         0.04906    0.00520    0.00289    0.00012
C9    1    0.151719    0.134655    0.792268    11.00000    0.04024    0.05446 =
         0.04478   -0.00002    0.00415   -0.00162
C10   1    0.182404    0.180395    0.697329    11.00000    0.03929    0.05687 =
         0.04277   -0.00346    0.00367   -0.00327
C11   1    0.022238    0.257907    0.536715    11.00000    0.04627    0.09407 =
         0.08474    0.02536   -0.00032    0.00593
AFIX 137
H11B  2    0.049175    0.287322    0.476582    11.00000   -1.50000
H11C  2   -0.007330    0.282983    0.600937    11.00000   -1.50000
H11A  2   -0.004376    0.230289    0.471582    11.00000   -1.50000
AFIX   0
C12   1    0.128264    0.045080    0.946688    11.00000    0.04861    0.06967 =
         0.05435    0.00998    0.00600    0.00020
AFIX  13
H12   2    0.133731    0.037918    1.055586    11.00000   -1.20000
AFIX   0
C13   1    0.294186    0.226817    0.594541    11.00000    0.04003    0.08159 =
         0.06381    0.01764    0.00382   -0.00474
AFIX  13
H13   2    0.260170    0.252173    0.538488    11.00000   -1.20000
AFIX   0
C14   1    0.335022    0.188811    0.477278    11.00000    0.07418    0.12371 =
         0.07474    0.01983    0.02467    0.00117
AFIX 137
H14A  2    0.305195    0.160836    0.420383    11.00000   -1.50000
H14C  2    0.368603    0.162410    0.527344    11.00000   -1.50000
H14B  2    0.357012    0.219230    0.410186    11.00000   -1.50000
AFIX   0
C15   1    0.337646    0.276491    0.678057    11.00000    0.08646    0.09654 =
         0.09370    0.02362   -0.00491   -0.03313
AFIX 137
H15B  2    0.309619    0.301957    0.744850    11.00000   -1.50000
H15A  2    0.359222    0.305204    0.606485    11.00000   -1.50000
H15C  2    0.371627    0.253774    0.735736    11.00000   -1.50000
AFIX   0
C16   1    0.269459    0.007772    1.076587    11.00000    0.07666    0.11943 =
         0.10588    0.06163   -0.00970    0.00205
AFIX 137
H16C  2    0.305654   -0.015404    1.126022    11.00000   -1.50000
H16A  2    0.239250   -0.023306    1.030143    11.00000   -1.50000
H16B  2    0.244984    0.033446    1.149603    11.00000   -1.50000
AFIX   0
C17   1    0.080637   -0.061082    0.916513    11.00000    0.08357    0.08120 =
         0.11871    0.02200    0.01418   -0.02418
AFIX 137
H17B  2    0.086033   -0.101351    0.860962    11.00000   -1.50000
H17A  2    0.035915   -0.043838    0.899717    11.00000   -1.50000
H17C  2    0.086863   -0.069506    1.022415    11.00000   -1.50000
AFIX   0
H4    2    0.366703    0.117596    0.853657    11.00000    0.10283
HKLF 4
REM  exp_153gos in Pbcn #60
REM R1 =  0.0560 for   1826 Fo > 4sig(Fo)  and  0.1004 for all   3340 data
REM    200 parameters refined using      0 restraints
END
WGHT      0.0931      0.0000
REM Highest difference peak  0.241,  deepest hole -0.169,  1-sigma level  0.055
Q1    1   0.1139  0.1183  0.7510  11.00000  0.05    0.24
Q2    1  -0.0222  0.2573  0.5592  11.00000  0.05    0.22
Q3    1   0.0000  0.1870  0.7500  10.50000  0.05    0.21
Q4    1   0.0545  0.1379  0.6996  11.00000  0.05    0.20
Q5    1   0.4501  0.0861  0.8644  11.00000  0.05    0.20
Q6    1   0.0505  0.1669  0.7952  11.00000  0.05    0.20
Q7    1   0.4710  0.0678  0.8903  11.00000  0.05    0.20
Q8    1   0.0000  0.1418  0.7500  10.50000  0.05    0.19
Q9    1   0.2719  0.1408  0.7006  11.00000  0.05    0.17
Q10   1   0.5000  0.0638  0.7500  10.50000  0.05    0.17
Q11   1   0.0415  0.1679  0.6551  11.00000  0.05    0.17
Q12   1   0.2173  0.1589  0.6733  11.00000  0.05    0.16
Q13   1   0.4754  0.0642  0.5465  11.00000  0.05    0.16
Q14   1  -0.0170  0.0908  0.8365  11.00000  0.05    0.16
Q15   1   0.4761  0.0686  0.6572  11.00000  0.05    0.16
Q16   1   0.4554  0.0205  0.8929  11.00000  0.05    0.16
Q17   1   0.1588  0.1416  0.7179  11.00000  0.05    0.15
Q18   1   0.4665  0.0315  0.7841  11.00000  0.05    0.15
Q19   1   0.4921  0.1091  0.7046  11.00000  0.05    0.15
Q20   1   0.2225  0.1873  0.7035  11.00000  0.05    0.14
;
loop_
    _platon_squeeze_void_nr
    _platon_squeeze_void_average_x
    _platon_squeeze_void_average_y
    _platon_squeeze_void_average_z
    _platon_squeeze_void_volume
    _platon_squeeze_void_count_electrons
    _platon_squeeze_void_content
    1 0.000 0.500 -0.017 329 10 ' '
    2 0.500 1.000 -0.018 329 10 ' '
_platon_squeeze_details
;
?
;
