# Supplementary material for: Mol­ecular and crystal structure of gossypol tetra­methyl ether with an unknown solvate
Source: Acta Crystallogr E Crystallogr Commun. 2015 Jan 21;71(Pt 2):184–7. doi: 10.1107/S2056989015000171 (PMC4384568; doi:10.1107/S2056989015000171)
Supplement: Supplementary file 2 [file e-71-00184-Isup2.hkl]

# 
# h,k,l, Fc-squared, Fo-squared, sigma(Fo-squared) and status flag 
# 
data_I
_shelx_title 'I' 
_shelx_refln_list_code          4 
_shelx_F_calc_maximum      338.01 
_exptl_crystal_F_000      1224.00 
_reflns_d_resolution_high  0.8152 
 
loop_ 
 _symmetry_equiv_pos_as_xyz 
 'x, y, z' 
 '-x+1/2, -y+1/2, z+1/2' 
 'x+1/2, -y+1/2, -z' 
 '-x, y, -z+1/2' 
 '-x, -y, -z' 
 'x-1/2, y-1/2, -z-1/2' 
 '-x-1/2, y-1/2, z' 
 'x, -y, z-1/2' 
 
_cell_length_a    19.7086 
_cell_length_b    20.3099 
_cell_length_c     8.8443 
_cell_angle_alpha  90.000 
_cell_angle_beta   90.000 
_cell_angle_gamma  90.000 

_shelx_F_squared_multiplier     1.000 
 
loop_ 
 _refln_index_h 
 _refln_index_k 
 _refln_index_l 
 _refln_F_squared_calc 
 _refln_F_squared_meas 
 _refln_F_squared_sigma 
 _refln_observed_status 
   2   0   0    48396.83    35320.07    280.21 o 
   4   0   0     7565.33     4336.02     55.68 o 
   6   0   0      681.56      671.43     28.57 o 
   8   0   0      201.99      225.38     18.90 o 
  10   0   0     7026.95     7619.98     89.74 o 
  12   0   0      111.37      155.61     15.41 o 
  14   0   0     3300.18     3145.11     76.61 o 
  16   0   0      696.78      540.33     39.63 o 
  18   0   0     2504.43     1989.76     62.52 o 
  20   0   0       29.28       50.10     16.58 o 
  22   0   0      139.75      126.69     35.05 o 
   5   1   0    34080.11    37544.51    440.66 o 
   7   1   0     1258.63     1352.10     19.13 o 
   9   1   0     6027.02     6368.72     64.52 o 
  11   1   0      440.53      441.79     14.05 o 
  13   1   0       15.42       29.58     11.66 o 
  15   1   0      602.00      482.54     25.23 o 
  17   1   0      414.16      390.38     22.42 o 
  19   1   0      879.13      734.49     22.77 o 
  21   1   0       37.69       55.69     11.44 o 
  23   1   0       57.23       82.78     17.82 o 
   0   2   0     6859.74     7370.89     13.80 o 
   6   2   0    16576.73    15932.55     67.54 o 
   8   2   0      836.29      672.64     13.77 o 
  10   2   0     1068.97     1278.45     24.16 o 
  12   2   0     1000.13     1038.35     24.76 o 
  14   2   0      166.22      174.43     18.56 o 
  16   2   0      784.57      840.52     25.77 o 
  18   2   0        5.25        7.67     12.41 o 
  20   2   0       30.07       51.88     12.28 o 
  22   2   0       72.22       88.35     11.05 o 
  24   2   0        9.30       34.31     15.16 o 
   3   3   0     3610.48     4667.68     32.74 o 
   5   3   0     3640.77     4018.04     53.95 o 
   7   3   0     7735.73     7552.42     38.86 o 
   9   3   0     3052.44     3372.07     38.78 o 
  11   3   0     2507.00     2666.36     41.18 o 
  13   3   0       24.26       17.29     14.08 o 
  15   3   0      512.71      464.07     25.17 o 
  17   3   0        0.04        6.60     11.01 o 
  19   3   0       15.81       25.09     12.42 o 
  21   3   0       25.43       29.06     10.89 o 
  23   3   0       13.45       14.51     15.36 o 
   0   4   0     2441.37     2899.76     23.75 o 
   2   4   0       18.17       19.58      4.94 o 
   4   4   0      394.41      434.73      8.14 o 
   6   4   0     1062.47     1095.74     26.31 o 
   8   4   0     3336.54     3302.29     72.06 o 
  10   4   0      470.80      480.22     34.62 o 
  12   4   0     1949.69     2031.32     52.88 o 
  14   4   0        0.17        0.66     12.39 o 
  16   4   0      178.98      141.93     15.98 o 
  18   4   0       44.47       44.90     11.82 o 
  20   4   0      248.63      230.93     15.10 o 
  22   4   0       17.35       27.98     13.14 o 
   3   5   0     1589.33     1406.29     43.96 o 
   5   5   0     1235.82     1221.21     13.20 o 
   7   5   0    10113.24    10321.34    362.42 o 
   9   5   0      120.30      127.60      8.30 o 
  11   5   0     2192.50     2302.14     43.20 o 
  13   5   0      687.29      715.86     22.06 o 
  15   5   0      296.38      317.14     17.76 o 
  17   5   0        6.66        3.77     12.17 o 
  19   5   0       53.88       58.28     13.91 o 
  21   5   0        8.24        1.14     14.06 o 
  23   5   0      122.29      109.06     15.24 o 
   0   6   0      478.99      802.87     59.09 o 
   2   6   0     4761.45     5497.81    101.28 o 
   4   6   0      496.05      585.63     36.14 o 
   6   6   0     1397.37     1387.32     75.43 o 
   8   6   0     3526.17     3481.39    187.86 o 
  10   6   0      854.76      782.97     32.67 o 
  12   6   0      559.42      509.87     18.22 o 
  14   6   0      298.98      316.37     18.07 o 
  16   6   0      279.68      243.30     17.19 o 
  18   6   0       14.31       34.56     15.99 o 
  20   6   0        0.02        0.01     15.48 o 
  22   6   0      259.50      299.41     24.11 o 
   1   7   0     4544.82     3455.26     14.17 o 
   3   7   0     1593.11     1646.68     59.91 o 
   5   7   0      871.75      858.63     36.29 o 
   7   7   0      878.89     1098.23     68.33 o 
   9   7   0     1047.21     1070.08     26.92 o 
  11   7   0      178.24      156.74     12.26 o 
  13   7   0     1136.24     1158.82     27.88 o 
  15   7   0      364.80      342.38     18.19 o 
  17   7   0      338.31      340.31     22.84 o 
  19   7   0       53.25       32.18     13.46 o 
  21   7   0        1.77       17.66     17.11 o 
  23   7   0        0.74       20.66     14.64 o 
   0   8   0        0.02       52.48     40.71 o 
   2   8   0        9.49        1.82     20.32 o 
   4   8   0     1670.75     2009.16     55.66 o 
   6   8   0      783.71      871.62     33.26 o 
   8   8   0     5335.10     6138.54     94.65 o 
  10   8   0      118.35       67.03     14.18 o 
  12   8   0      381.69      347.71     21.72 o 
  14   8   0     1941.97     1733.69     43.30 o 
  16   8   0     1153.58     1014.14     48.72 o 
  18   8   0        6.81        6.57     15.41 o 
  20   8   0        0.05        0.02     14.55 o 
  22   8   0        0.89        0.19     16.13 o 
   1   9   0        5.32        5.98     17.47 o 
   3   9   0     3353.97     3156.99     40.91 o 
   5   9   0      412.27      561.76     20.31 o 
   7   9   0      447.24      466.69     16.04 o 
   9   9   0      127.68      102.78     14.40 o 
  11   9   0       13.36       27.02     15.66 o 
  13   9   0      327.10      318.99     33.49 o 
  15   9   0      327.09      303.98     23.24 o 
  17   9   0        5.37        5.18     15.73 o 
  19   9   0        2.74       13.17     14.95 o 
  21   9   0        0.63        7.72     16.81 o 
   0  10   0      249.18      219.99     23.94 o 
   2  10   0      484.60      616.62     29.70 o 
   4  10   0      123.05       97.23     14.53 o 
   6  10   0      610.34      570.79     20.79 o 
   8  10   0        7.64        2.62     12.33 o 
  10  10   0      465.72      463.25     18.03 o 
  12  10   0     1040.84     1002.69     49.41 o 
  14  10   0      902.71      955.66     46.13 o 
  16  10   0      881.70      873.50     44.54 o 
  18  10   0       70.00       87.87     21.18 o 
  20  10   0       25.04       21.00     17.93 o 
  22  10   0       20.24       19.20     15.05 o 
   1  11   0      197.40      168.10     30.43 o 
   3  11   0      226.70      284.43     26.04 o 
   5  11   0     4635.11     5291.16     96.41 o 
   7  11   0     1323.21     1421.34     36.25 o 
   9  11   0       57.09       70.34     23.48 o 
  11  11   0       78.57       64.48     17.74 o 
  13  11   0     2434.30     2326.76     69.78 o 
  15  11   0      364.72      307.99     34.07 o 
  17  11   0      112.62      127.60     25.28 o 
  19  11   0       55.48       30.48     18.81 o 
  21  11   0        6.66        5.53     15.71 o 
   0  12   0        0.02        2.11     13.55 o 
   2  12   0       63.23       65.63     12.21 o 
   4  12   0     3065.39     3392.35    200.73 o 
   6  12   0      281.41      280.80     14.65 o 
   8  12   0        3.49        4.54     12.54 o 
  10  12   0      144.39      134.69     18.75 o 
  12  12   0      137.53      130.49     18.83 o 
  14  12   0     1908.92     1809.60     63.82 o 
  16  12   0      234.88      231.16     28.11 o 
  18  12   0        0.06       13.02     19.38 o 
  20  12   0       12.88       32.67     15.23 o 
   1  13   0      470.42      511.29     27.70 o 
   3  13   0       58.83       47.78     11.02 o 
   5  13   0      160.43      123.76     16.41 o 
   7  13   0        5.19        3.64     12.10 o 
   9  13   0      540.79      562.58     28.36 o 
  11  13   0        0.09        0.28     16.83 o 
  13  13   0       52.05       91.80     25.80 o 
  15  13   0       40.39       58.56     24.54 o 
  17  13   0       29.43       12.16     19.18 o 
  19  13   0        1.34       19.35     12.60 o 
   0  14   0     1045.20     1071.41    156.08 o 
   2  14   0       43.09       16.92     11.73 o 
   4  14   0     1254.22     1339.10     24.11 o 
   6  14   0      135.72      142.42     28.97 o 
   8  14   0      132.33      147.45     28.11 o 
  10  14   0       52.29       68.13     16.99 o 
  12  14   0        0.16        0.06     22.13 o 
  14  14   0     1570.37     1792.45     61.49 o 
  16  14   0       23.16       51.45     21.36 o 
  18  14   0        6.88       13.65     17.20 o 
  20  14   0        0.18        0.33     14.03 o 
   1  15   0        2.24       10.23     12.32 o 
   3  15   0      176.46      186.53     12.88 o 
   5  15   0      327.22      357.03     26.28 o 
   7  15   0      203.52      167.33     20.16 o 
   9  15   0        2.32       16.39     16.75 o 
  11  15   0      200.49      239.85     32.26 o 
  13  15   0      182.11      209.71     26.32 o 
  15  15   0        0.83        0.03     20.18 o 
  17  15   0        3.11        4.99     16.65 o 
  19  15   0        1.17       10.93     15.27 o 
   0  16   0       37.14       82.26     21.98 o 
   2  16   0        2.74        1.68     16.61 o 
   4  16   0        0.35        2.80     11.13 o 
   6  16   0        4.33        6.16     12.46 o 
   8  16   0       10.38       31.63     23.73 o 
  10  16   0       49.49       52.80     21.66 o 
  12  16   0       70.81       46.37     24.29 o 
  14  16   0        0.07        5.62     20.64 o 
  16  16   0      121.47      143.59     20.44 o 
  18  16   0        5.06       13.43     14.82 o 
   1  17   0        0.91       15.78     17.45 o 
   3  17   0        8.83        4.04     14.20 o 
   5  17   0       87.32       93.57     17.62 o 
   7  17   0       82.02       58.29     17.29 o 
   9  17   0        1.91        2.07     15.36 o 
  11  17   0        1.39        9.97     16.04 o 
  13  17   0        1.46       21.62     14.39 o 
  15  17   0       44.45       47.33     13.12 o 
  17  17   0       23.24       38.83     15.95 o 
   0  18   0       42.47       24.71     27.67 o 
   2  18   0       50.95       66.44     17.74 o 
   4  18   0        0.01        5.89     17.19 o 
   6  18   0        0.53        5.67     16.95 o 
   8  18   0        0.95        3.77     16.36 o 
  10  18   0       39.44       26.58     18.90 o 
  12  18   0      163.89      206.23     41.65 o 
  14  18   0        3.70       20.79     13.49 o 
  16  18   0        0.83        0.41     15.10 o 
   1  19   0       12.54       22.37     18.64 o 
   3  19   0       38.66       33.24     18.11 o 
   5  19   0        1.62        6.27     17.14 o 
   7  19   0       33.34       56.94     17.39 o 
   9  19   0       84.94       59.20     16.41 o 
  11  19   0      119.24      153.04     16.00 o 
  13  19   0        1.14       10.21     13.13 o 
  15  19   0        0.29       11.91     15.61 o 
   0  20   0      436.62      418.33     40.09 o 
   2  20   0        6.25       12.63     23.77 o 
   4  20   0       24.87       20.18     17.63 o 
   6  20   0        4.05        0.54     15.97 o 
   8  20   0       39.78       33.90     27.38 o 
  10  20   0       49.73       69.66     14.69 o 
  12  20   0       16.51       32.26     16.16 o 
  14  20   0        3.95       18.56     15.23 o 
   1  21   0      122.11      105.36     18.61 o 
   3  21   0        3.83       12.86     16.04 o 
   5  21   0        3.41       22.34     21.92 o 
   7  21   0       48.38       51.38     16.80 o 
   9  21   0        0.81       10.80     15.15 o 
  11  21   0       36.89       12.37     16.85 o 
   0  22   0      978.38      976.72     46.76 o 
   2  22   0      337.22      351.54     23.15 o 
   4  22   0        0.07        0.89     14.55 o 
   6  22   0        8.33       11.63     13.36 o 
   8  22   0        2.56        0.53     16.84 o 
  10  22   0       20.23       21.46     16.01 o 
   1  23   0      190.51      184.31     17.59 o 
   3  23   0        7.14        1.52     13.16 o 
   5  23   0        2.44       23.62     12.60 o 
   7  23   0        0.67        3.73     12.37 o 
   0  24   0       24.74       33.38     18.03 o 
   2  24   0       29.98       66.35     33.73 o 
   4  24   0        3.69        0.08     12.17 o 
   1   1   1     9074.46     9206.23     25.29 o 
   2   1   1      288.88      240.49      2.68 o 
   3   1   1     5311.49     4764.36     47.59 o 
   4   1   1     6260.48     5801.93     44.49 o 
   5   1   1     1024.49      985.14      8.40 o 
   6   1   1       25.45       28.55      3.70 o 
   7   1   1      160.78      164.27      6.41 o 
   8   1   1       97.93      128.30      4.94 o 
   9   1   1     3909.85     4196.95     51.13 o 
  10   1   1     1441.89     1361.69     17.10 o 
  11   1   1      776.80      840.65     15.21 o 
  12   1   1       19.62       11.41      6.17 o 
  13   1   1      156.62      144.28      7.34 o 
  14   1   1        0.01        3.32      8.57 o 
  15   1   1        0.05        3.04      8.12 o 
  16   1   1      250.56      227.23      9.96 o 
  17   1   1       95.04       91.51      9.47 o 
  18   1   1       35.98       17.60      9.02 o 
  19   1   1      384.93      315.82     14.20 o 
  20   1   1       53.20       59.77      8.41 o 
  21   1   1        0.17       15.22      7.79 o 
  22   1   1        5.13       14.03      7.79 o 
  23   1   1        1.57        3.75     11.30 o 
   0   2   1   114248.20   151692.64    976.80 o 
   1   2   1     5389.22     5079.96     25.15 o 
   2   2   1     6841.28     6517.48     40.95 o 
   3   2   1      339.06      266.25      3.23 o 
   4   2   1       41.26       28.98      2.22 o 
   5   2   1      556.88      641.70      7.24 o 
   6   2   1       11.41        2.45      3.59 o 
   7   2   1       11.69       17.20      4.11 o 
   8   2   1      211.97      209.02      8.40 o 
   9   2   1       17.07       24.57      3.95 o 
  10   2   1     2591.41     2766.01     28.24 o 
  11   2   1        5.30        8.53      6.12 o 
  12   2   1        1.89        5.67      6.72 o 
  13   2   1      359.13      361.74     13.76 o 
  14   2   1      387.53      385.12     10.00 o 
  15   2   1        2.79        3.11      8.47 o 
  16   2   1       17.10       53.52      9.71 o 
  17   2   1      192.19      177.46      9.97 o 
  18   2   1      671.26      607.84     16.13 o 
  19   2   1        5.02        9.09      8.36 o 
  20   2   1       76.57       65.12      9.14 o 
  21   2   1       28.64       39.15      7.89 o 
  22   2   1        1.15        6.03      9.80 o 
  23   2   1        0.81        5.04     11.22 o 
   2   3   1      862.78      746.74      4.29 o 
   3   3   1      394.34      463.36      4.03 o 
   4   3   1    11291.00    10501.48     74.28 o 
   5   3   1      207.14      142.87      5.98 o 
   6   3   1      513.37      522.65     10.81 o 
   7   3   1      487.89      583.40     12.48 o 
   8   3   1     3509.08     3620.90     50.29 o 
   9   3   1      912.59      833.74     15.90 o 
  10   3   1      218.61      266.10     11.60 o 
  11   3   1      860.48      936.16     16.68 o 
  12   3   1       82.09       79.67      8.44 o 
  13   3   1        3.86        2.97      8.60 o 
  14   3   1       47.46       69.58     13.59 o 
  15   3   1       97.75       96.42     10.81 o 
  16   3   1        3.73        8.33      9.00 o 
  17   3   1       65.36       75.39      9.91 o 
  18   3   1     1093.88     1003.24     17.96 o 
  19   3   1       20.83       40.14      8.80 o 
  20   3   1        7.09       10.55      8.89 o 
  21   3   1        4.01        8.18      7.64 o 
  22   3   1        0.39        6.29      9.81 o 
  23   3   1       10.43       10.18     11.52 o 
   0   4   1    10545.05    10644.19     57.26 o 
   1   4   1    32563.97    35601.55    429.36 o 
   2   4   1       36.53       33.85      5.56 o 
   3   4   1     2208.70     1943.29      9.18 o 
   4   4   1       47.93       27.32      2.78 o 
   5   4   1        2.14        0.29      4.47 o 
   6   4   1      455.45      685.72     13.54 o 
   7   4   1      944.92      793.32     19.36 o 
   8   4   1      244.89      204.35      6.29 o 
   9   4   1      295.19      303.35     12.39 o 
  10   4   1      497.60      496.11     13.83 o 
  11   4   1       33.79       33.56      7.81 o 
  12   4   1      124.57      121.22     13.79 o 
  13   4   1      522.71      542.08     15.91 o 
  14   4   1        2.17        2.24      8.75 o 
  15   4   1      396.15      318.72     14.81 o 
  16   4   1       27.73       26.85      9.24 o 
  17   4   1      501.55      434.25     12.33 o 
  18   4   1      232.89      190.19     10.09 o 
  19   4   1        1.78        5.36      8.20 o 
  20   4   1        1.05        5.95      8.50 o 
  21   4   1       64.01       62.51     10.42 o 
  22   4   1       26.53       23.66      9.81 o 
  23   4   1       25.35       21.38     11.02 o 
   1   5   1     1123.88     1131.24      7.77 o 
   2   5   1     1013.99     1009.47     12.70 o 
   3   5   1        6.07        1.70      3.38 o 
   4   5   1      357.05      310.53      7.00 o 
   5   5   1       72.30       99.15      5.81 o 
   6   5   1     1159.05     1118.43     27.19 o 
   7   5   1      119.06       83.10      7.26 o 
   8   5   1       68.30       66.70      7.32 o 
   9   5   1      708.62      853.41     31.52 o 
  10   5   1        7.61        4.56      6.77 o 
  11   5   1     1025.44     1114.53     20.57 o 
  12   5   1      137.89       77.81      9.38 o 
  13   5   1      157.26      168.34     12.49 o 
  14   5   1      329.15      300.45     10.96 o 
  15   5   1      331.21      323.08     14.43 o 
  16   5   1      200.49      181.95     10.60 o 
  17   5   1       69.46       52.25      9.13 o 
  18   5   1        5.22        7.62      8.41 o 
  19   5   1        0.16        6.12      8.50 o 
  20   5   1        6.04        7.83      9.75 o 
  21   5   1        0.20        1.18     11.05 o 
  22   5   1        4.64        4.44      9.55 o 
  23   5   1        4.92       24.89     11.41 o 
   0   6   1     9542.77     9744.11     84.95 o 
   1   6   1     2264.05     2120.62     26.55 o 
   2   6   1      327.24      367.95      8.04 o 
   3   6   1     1944.10     1909.48     16.53 o 
   4   6   1     3726.29     3676.90     22.83 o 
   5   6   1       28.76       19.10      4.18 o 
   6   6   1     1113.74     1193.65     22.20 o 
   7   6   1       26.52       26.64      6.15 o 
   8   6   1      477.39      601.49     15.53 o 
   9   6   1        0.35        2.81      5.81 o 
  10   6   1      454.36      471.64     10.86 o 
  11   6   1     1641.73     1767.82     26.71 o 
  12   6   1      162.40      201.50     11.07 o 
  13   6   1        0.20        8.19      8.40 o 
  14   6   1      702.37      702.81     17.46 o 
  15   6   1      115.74      104.43     10.02 o 
  16   6   1      802.13      788.47     17.21 o 
  17   6   1       42.03       45.23      9.29 o 
  18   6   1        8.04        8.56      9.96 o 
  19   6   1        7.88       17.41      9.63 o 
  20   6   1        3.86       17.42     10.42 o 
  21   6   1        1.27       13.22     11.23 o 
  22   6   1        3.36        2.56     10.49 o 
  23   6   1        0.57       13.07     11.15 o 
   1   7   1        1.20        1.25      6.67 o 
   2   7   1      263.53      296.59     10.48 o 
   3   7   1       22.78       18.48      6.91 o 
   4   7   1      292.98      268.41      6.31 o 
   5   7   1     1240.69     1281.96     18.59 o 
   6   7   1     2864.02     3413.77     33.82 o 
   7   7   1       34.18       37.00      6.97 o 
   8   7   1     1932.75     1982.40     23.00 o 
   9   7   1       39.27       39.98      6.27 o 
  10   7   1      787.23      813.84     16.90 o 
  11   7   1       43.53       50.76      8.81 o 
  12   7   1        0.04        5.70      8.06 o 
  13   7   1      357.81      334.08     11.55 o 
  14   7   1      345.25      246.71     12.06 o 
  15   7   1      150.16      146.11     10.69 o 
  16   7   1       70.83       66.16     11.76 o 
  17   7   1        6.91        7.07     11.09 o 
  18   7   1       34.61       40.08      9.79 o 
  19   7   1       26.06       26.23     11.41 o 
  20   7   1        0.00        2.31     10.05 o 
  21   7   1        0.03        2.04     12.38 o 
  22   7   1        0.43       15.71     16.23 o 
  23   7   1       37.04       54.77     10.51 o 
   0   8   1        2.79        6.94     14.84 o 
   1   8   1      116.42       98.80      8.59 o 
   2   8   1        0.59        1.91      7.51 o 
   3   8   1        6.41        2.33      6.87 o 
   4   8   1        3.67        5.73      5.62 o 
   5   8   1     1022.88     1049.18     25.51 o 
   6   8   1     1965.93     1999.34     30.55 o 
   7   8   1      151.49      160.69     14.64 o 
   8   8   1        7.82       10.90      6.44 o 
   9   8   1       56.24       60.81      7.20 o 
  10   8   1        3.74        7.08      8.78 o 
  11   8   1      749.77      749.26     19.65 o 
  12   8   1        2.28        0.57     10.47 o 
  13   8   1     1107.00     1125.73     24.60 o 
  14   8   1       47.44       29.43     11.01 o 
  15   8   1      458.38      463.60     19.02 o 
  16   8   1      915.16      965.19     24.29 o 
  17   8   1       24.03        7.39     12.88 o 
  18   8   1        2.27       11.46     11.86 o 
  19   8   1       27.54       29.02     10.22 o 
  20   8   1       21.32       22.75     11.00 o 
  21   8   1        0.80        7.02     12.03 o 
  22   8   1        3.35       10.01     11.13 o 
   1   9   1     1381.65     1160.93     49.40 o 
   2   9   1     1539.21     1508.88     21.32 o 
   3   9   1     2327.17     2225.39     30.28 o 
   4   9   1      169.34      176.12      9.90 o 
   5   9   1      636.72      785.29     14.67 o 
   6   9   1      761.18      858.49     18.71 o 
   7   9   1        0.04        0.53      8.12 o 
   8   9   1      357.21      342.00     11.39 o 
   9   9   1       55.15       60.13      9.97 o 
  10   9   1        0.39        1.66      8.39 o 
  11   9   1      200.60      195.40     11.65 o 
  12   9   1        7.28       24.05     10.99 o 
  13   9   1      349.07      327.63     15.63 o 
  14   9   1        6.83       12.46     11.85 o 
  15   9   1      574.41      490.52     25.67 o 
  16   9   1       17.98        6.63     12.31 o 
  17   9   1        3.08        4.41     13.54 o 
  18   9   1       55.21       52.02     12.63 o 
  19   9   1        3.15        1.99     11.68 o 
  20   9   1       34.32       41.81     10.83 o 
  21   9   1        5.52        7.99     11.90 o 
  22   9   1        3.14        4.70     10.97 o 
   0  10   1      168.30      195.26     16.19 o 
   1  10   1      107.69      145.95     13.76 o 
   2  10   1       62.67       78.38      9.69 o 
   3  10   1      102.73       90.90     10.42 o 
   4  10   1     2165.30     2312.05     26.95 o 
   5  10   1      136.25      125.06      8.69 o 
   6  10   1       12.30       13.22      9.49 o 
   7  10   1        6.12        5.59      8.42 o 
   8  10   1       15.28       11.90      8.50 o 
   9  10   1       69.95       78.26      9.49 o 
  10  10   1      279.51      264.61     11.01 o 
  11  10   1        3.24       10.62     11.70 o 
  12  10   1       54.44       54.63     11.32 o 
  13  10   1      791.96      805.99     30.37 o 
  14  10   1     2621.21     2629.26     45.74 o 
  15  10   1       95.17       99.09     14.56 o 
  16  10   1      462.72      454.57     19.63 o 
  17  10   1      252.70      236.36     19.81 o 
  18  10   1        7.61        2.28     13.76 o 
  19  10   1        6.14       12.40     10.92 o 
  20  10   1       18.35       23.04     10.64 o 
  21  10   1       21.29       34.64     11.60 o 
   1  11   1      150.08      135.87      9.54 o 
   2  11   1       75.48       84.52      7.45 o 
   3  11   1        9.60        6.14      6.63 o 
   4  11   1       79.29      132.16     12.89 o 
   5  11   1      125.02      139.05     14.29 o 
   6  11   1      140.88      148.65     14.51 o 
   7  11   1      216.24      232.02     10.19 o 
   8  11   1        8.21        9.05     10.19 o 
   9  11   1       22.50       17.48     10.26 o 
  10  11   1       14.35       14.89      9.47 o 
  11  11   1       84.26       89.88     11.89 o 
  12  11   1      509.48      455.70     17.12 o 
  13  11   1      337.20      354.31     15.59 o 
  14  11   1      195.45      189.24     30.39 o 
  15  11   1        1.35        6.50     15.42 o 
  16  11   1        4.48       19.67     15.11 o 
  17  11   1        6.65       11.04     14.64 o 
  18  11   1       69.87       95.86     16.78 o 
  19  11   1        0.66       16.83     10.87 o 
  20  11   1        0.05        8.61     10.55 o 
  21  11   1        0.20        7.03     11.46 o 
   0  12   1      781.83      819.56     36.05 o 
   1  12   1      241.63      257.36     10.99 o 
   2  12   1        0.36       12.80      7.70 o 
   3  12   1        2.57        4.23      7.13 o 
   4  12   1     1379.79     1429.71     21.53 o 
   5  12   1      544.77      657.12     17.36 o 
   6  12   1       26.17       23.91      9.03 o 
   7  12   1      208.55      175.15     12.44 o 
   8  12   1      129.98      117.77     11.06 o 
   9  12   1      221.53      205.52     13.69 o 
  10  12   1        8.31        8.66     11.60 o 
  11  12   1       12.63       11.82     13.67 o 
  12  12   1      686.58      643.82     30.72 o 
  13  12   1        2.42       17.21     13.49 o 
  14  12   1     1448.38     1483.21     38.74 o 
  15  12   1        0.00        1.09     15.32 o 
  16  12   1       57.83       79.34     16.11 o 
  17  12   1        3.23       20.02     14.81 o 
  18  12   1        0.52        6.08     13.17 o 
  19  12   1        1.71       22.26     10.41 o 
  20  12   1        0.15        7.56     11.23 o 
  21  12   1        0.24        0.75     15.29 o 
   1  13   1        2.71        3.68      8.16 o 
   2  13   1       97.46       80.83      9.18 o 
   3  13   1       31.81       26.74      8.42 o 
   4  13   1        0.05        6.37      9.18 o 
   5  13   1     1930.50     2006.66     41.30 o 
   6  13   1      408.38      415.56     18.57 o 
   7  13   1      195.25      194.25     13.77 o 
   8  13   1      195.04      179.10     14.58 o 
   9  13   1       51.79       61.42     10.74 o 
  10  13   1      426.60      418.29     17.25 o 
  11  13   1       63.24       52.01     21.46 o 
  12  13   1       37.05       38.48     13.95 o 
  13  13   1      432.66      379.91     24.03 o 
  14  13   1       57.57       80.30     14.03 o 
  15  13   1       54.80       41.42     15.17 o 
  16  13   1       30.87       39.54     14.10 o 
  17  13   1       10.68       18.37     13.78 o 
  18  13   1        2.09        6.49     12.69 o 
  19  13   1       19.03       26.75      9.77 o 
  20  13   1        4.35        0.07     10.80 o 
   0  14   1      248.77      233.17     16.08 o 
   1  14   1       63.75       64.43      9.02 o 
   2  14   1       51.83       54.11     10.41 o 
   3  14   1        2.20        3.09      8.56 o 
   4  14   1      756.38      768.35     27.91 o 
   5  14   1      715.32      751.52     21.91 o 
   6  14   1       78.64       74.25     12.55 o 
   7  14   1       76.10       70.92     11.66 o 
   8  14   1      305.78      297.45     15.56 o 
   9  14   1        7.28       10.59     11.70 o 
  10  14   1        3.59       12.11     12.87 o 
  11  14   1      657.42      715.13     26.52 o 
  12  14   1        0.06        7.36     13.75 o 
  13  14   1      592.61      657.39     33.94 o 
  14  14   1      218.21      212.53     19.52 o 
  15  14   1       60.34       59.81     14.47 o 
  16  14   1       74.52       70.18     15.31 o 
  17  14   1        0.08        0.04     12.65 o 
  18  14   1        0.69        0.50     11.87 o 
  19  14   1       33.74       51.77     13.24 o 
   1  15   1        2.48       12.13      9.81 o 
   2  15   1       18.19       14.12      9.01 o 
   3  15   1      200.04      208.51     11.49 o 
   4  15   1       17.08       15.03      9.10 o 
   5  15   1       22.41       34.02      9.12 o 
   6  15   1     1440.77     1311.04     24.42 o 
   7  15   1      249.43      249.80     16.24 o 
   8  15   1       47.80       56.84     12.07 o 
   9  15   1       25.00       17.35     11.21 o 
  10  15   1      385.75      358.42     19.68 o 
  11  15   1        5.38        0.83     13.16 o 
  12  15   1      261.20      279.13     17.48 o 
  13  15   1       91.37      120.43     17.39 o 
  14  15   1        1.28       19.83     14.57 o 
  15  15   1       38.19       46.66     15.42 o 
  16  15   1        6.06        4.07     12.97 o 
  17  15   1       15.64        7.81     12.12 o 
  18  15   1        7.49       10.89      9.62 o 
  19  15   1        0.00        0.96     15.24 o 
   0  16   1        6.80       19.05     15.44 o 
   1  16   1        5.28       19.81     10.03 o 
   2  16   1        2.88       10.53     10.39 o 
   3  16   1       20.54       16.17      9.62 o 
   4  16   1       53.10       48.53      9.30 o 
   5  16   1      273.95      276.31     12.42 o 
   6  16   1        0.01        8.83      9.10 o 
   7  16   1       14.28       13.57      9.48 o 
   8  16   1       81.23       61.16     10.58 o 
   9  16   1      102.38       95.85     12.15 o 
  10  16   1       33.20       43.27     13.16 o 
  11  16   1      246.94      225.67     17.29 o 
  12  16   1      139.26      135.11     17.05 o 
  13  16   1       10.22        6.11     14.97 o 
  14  16   1      313.36      368.77     21.26 o 
  15  16   1        0.16        2.48     10.63 o 
  16  16   1       37.26       78.00     17.37 o 
  17  16   1        0.35        8.56      9.62 o 
  18  16   1       10.25       13.34     12.50 o 
   1  17   1       29.83       26.63     10.39 o 
   2  17   1        0.15        0.41     10.44 o 
   3  17   1        1.51       11.98     10.12 o 
   4  17   1       82.27       54.88      9.92 o 
   5  17   1       38.17       22.05      9.46 o 
   6  17   1       94.38       74.09      9.87 o 
   7  17   1       93.82      113.21     11.81 o 
   8  17   1        4.52       12.78     10.22 o 
   9  17   1      125.87      126.09     11.28 o 
  10  17   1      221.56      258.96     13.78 o 
  11  17   1      306.91      320.34     15.93 o 
  12  17   1       62.47       61.99     11.42 o 
  13  17   1       65.52       74.73     10.68 o 
  14  17   1        2.72        5.63     10.01 o 
  15  17   1       46.17       48.16      9.60 o 
  16  17   1        2.59        2.95     10.10 o 
  17  17   1        1.41        0.18     10.84 o 
   0  18   1       33.24       14.61     17.12 o 
   1  18   1      274.16      234.91     17.75 o 
   2  18   1       14.52       12.08     12.68 o 
   3  18   1       35.91       41.03     13.07 o 
   4  18   1       49.62       46.23     10.33 o 
   5  18   1       82.04       83.36     11.32 o 
   6  18   1        0.36        9.34      9.59 o 
   7  18   1       22.40       43.60     12.89 o 
   8  18   1       75.45       61.52     12.39 o 
   9  18   1        6.48       18.82     11.35 o 
  10  18   1        0.01        4.08     10.91 o 
  11  18   1       20.83       21.79     10.85 o 
  12  18   1       50.75       60.01     10.42 o 
  13  18   1        0.32       14.58     10.20 o 
  14  18   1       13.71       24.46      9.52 o 
  15  18   1       59.22       59.40     10.30 o 
  16  18   1       10.58        2.49     10.90 o 
   1  19   1        5.53       10.08     12.12 o 
   2  19   1      251.25      216.64     18.14 o 
   3  19   1       67.82       44.15     12.39 o 
   4  19   1        7.28       14.09     12.37 o 
   5  19   1        8.69        4.00     13.42 o 
   6  19   1       91.55      125.38     18.34 o 
   7  19   1       33.73       21.71     13.79 o 
   8  19   1        9.09       13.61     11.23 o 
   9  19   1        0.29        7.32     10.80 o 
  10  19   1        2.44        2.62     10.62 o 
  11  19   1       20.49       17.85     10.45 o 
  12  19   1        9.88       15.06      9.79 o 
  13  19   1        0.73        6.57     10.54 o 
  14  19   1       33.57       39.65     11.75 o 
  15  19   1        3.51        9.14     11.06 o 
   0  20   1      748.00      708.99     37.02 o 
   1  20   1      220.77      175.61     15.95 o 
   2  20   1      301.67      301.41     25.46 o 
   3  20   1      159.42      175.30     20.82 o 
   4  20   1       21.99       36.65     13.39 o 
   5  20   1        1.15       12.07     13.20 o 
   6  20   1        0.49       20.78     13.21 o 
   7  20   1        4.03       12.63     12.27 o 
   8  20   1        5.15        0.15     11.94 o 
   9  20   1        7.99        6.32     11.37 o 
  10  20   1        4.85       20.29     11.56 o 
  11  20   1       12.87       36.32     10.47 o 
  12  20   1       19.37       43.55     10.54 o 
  13  20   1       19.95       17.55     17.38 o 
  14  20   1        4.47        5.97     14.53 o 
   1  21   1      194.50      181.58     14.55 o 
   2  21   1      135.14      118.44     13.91 o 
   3  21   1       25.09        7.09     11.34 o 
   4  21   1        2.24        2.47     11.10 o 
   5  21   1       44.13       41.28     12.72 o 
   6  21   1        9.83       32.52     12.31 o 
   7  21   1        3.21       12.98     11.25 o 
   8  21   1        6.72        1.61     11.35 o 
   9  21   1       75.53       90.11     11.56 o 
  10  21   1        7.15       19.47     10.87 o 
  11  21   1       17.65       30.33     11.45 o 
  12  21   1        1.53        4.68     11.11 o 
   0  22   1      355.22      309.31     22.07 o 
   1  22   1        1.07        6.94     10.94 o 
   2  22   1       29.63       35.98     11.16 o 
   3  22   1       19.08       24.36     10.84 o 
   4  22   1       13.33        4.97     12.10 o 
   5  22   1        0.23       14.76     11.04 o 
   6  22   1       17.60        4.70     10.26 o 
   7  22   1        3.60        3.87     10.10 o 
   8  22   1        4.19        7.45     10.76 o 
   9  22   1        6.27        9.95     10.61 o 
  10  22   1       19.16       26.52     11.29 o 
  11  22   1       11.66       11.85     14.66 o 
   1  23   1       17.23       14.23      9.94 o 
   2  23   1       16.36       22.72      9.72 o 
   3  23   1        1.72        7.98      9.53 o 
   4  23   1        1.26        6.64      9.56 o 
   5  23   1        1.76        2.68      8.99 o 
   6  23   1        0.36        0.35      9.09 o 
   7  23   1       11.26       15.57     12.66 o 
   8  23   1        3.39        0.80     11.85 o 
   0  24   1      242.13      193.32     14.65 o 
   1  24   1        2.44       17.63      9.10 o 
   2  24   1       27.01       31.57     13.94 o 
   3  24   1       29.04       32.58      8.96 o 
   4  24   1        1.08        0.04     11.85 o 
   5  24   1        0.01        1.29     11.52 o 
   0   0   2       39.43       10.08      9.36 o 
   1   0   2     4876.80     4666.74     35.09 o 
   2   0   2      500.98      445.64      5.69 o 
   3   0   2    11159.51    10868.94     33.50 o 
   4   0   2     1580.80     1501.14     13.93 o 
   5   0   2      927.97      790.58     14.62 o 
   6   0   2      319.22      263.02     14.29 o 
   7   0   2      620.51      469.48     15.77 o 
   8   0   2      122.01      130.44      6.25 o 
   9   0   2      254.21      256.61     14.02 o 
  10   0   2     2629.33     2664.72     31.92 o 
  11   0   2      200.21      246.87     16.55 o 
  12   0   2      214.96      209.17     15.45 o 
  13   0   2      438.63      457.96     21.95 o 
  14   0   2       62.11       64.24     11.64 o 
  15   0   2        0.98        2.13     10.44 o 
  16   0   2      206.21      194.12     10.42 o 
  17   0   2      317.67      341.04     19.18 o 
  18   0   2       69.98       22.85     13.70 o 
  19   0   2        8.94       12.65     12.79 o 
  20   0   2      103.32      117.59     14.40 o 
  21   0   2       12.10       27.29     11.52 o 
  22   0   2      118.85      129.97     21.04 o 
   1   1   2        0.85       12.70      4.95 o 
   2   1   2    12708.83    11572.47     54.78 o 
   3   1   2      379.31      430.86      6.28 o 
   4   1   2     3939.17     3222.48     19.35 o 
   5   1   2     5547.99     5785.44     65.23 o 
   6   1   2      310.79      326.47      9.52 o 
   7   1   2      696.23      701.43      6.31 o 
   8   1   2      285.38      253.01     14.44 o 
   9   1   2       59.99      109.13      6.88 o 
  10   1   2       92.63      110.85     10.41 o 
  11   1   2      379.35      418.17      7.71 o 
  12   1   2      316.18      257.74     15.80 o 
  13   1   2      175.03      133.72      8.94 o 
  14   1   2       60.95       51.04      7.44 o 
  15   1   2      269.45      269.50     11.57 o 
  16   1   2       10.22       12.08      8.11 o 
  17   1   2       50.08       35.34      8.93 o 
  18   1   2      610.31      603.21     14.46 o 
  19   1   2       23.04       30.21     11.55 o 
  20   1   2       27.74       18.97      9.43 o 
  21   1   2        1.77       21.36      9.67 o 
  22   1   2       17.78       22.83      9.97 o 
   0   2   2    13443.67    12170.62    122.48 o 
   1   2   2    34208.24    35514.52    185.41 o 
   2   2   2     5501.35     5631.12     60.35 o 
   3   2   2     9609.38     9324.89     41.42 o 
   4   2   2       50.72       47.47      4.11 o 
   5   2   2      425.92      364.32      4.64 o 
   6   2   2     1591.18     1588.26     15.17 o 
   7   2   2      227.08      216.83      9.06 o 
   8   2   2      429.11      532.64     10.26 o 
   9   2   2       53.00       47.89      7.64 o 
  10   2   2       29.70       30.41      5.93 o 
  11   2   2        5.78       10.88      7.44 o 
  12   2   2       67.72       52.15      8.46 o 
  13   2   2     1004.46     1070.68     13.26 o 
  14   2   2        8.67        7.46      7.69 o 
  15   2   2       49.07       42.11      7.88 o 
  16   2   2      142.34      158.46     14.59 o 
  17   2   2     1514.82     1450.82     37.45 o 
  18   2   2       45.72       22.18      9.57 o 
  19   2   2        0.36       10.51      8.65 o 
  20   2   2       10.27       12.50      8.78 o 
  21   2   2        1.95        9.26      8.11 o 
  22   2   2       14.69       26.49      9.53 o 
  23   2   2       39.42       38.12     12.20 o 
   1   3   2     7599.67     8156.75     95.47 o 
   2   3   2    17118.62    15991.60     69.65 o 
   3   3   2        2.61        0.57      1.32 o 
   4   3   2      743.48      892.71     16.23 o 
   5   3   2      245.99      235.84      6.98 o 
   6   3   2     1585.18     1357.74     20.05 o 
   7   3   2      814.48      806.96     19.19 o 
   8   3   2      994.06     1088.15     22.56 o 
   9   3   2     4424.36     4543.91     48.19 o 
  10   3   2      807.81      848.36     16.05 o 
  11   3   2      854.59      842.92     17.07 o 
  12   3   2      770.58      772.72     16.97 o 
  13   3   2      104.97      133.04      8.34 o 
  14   3   2      268.65      278.99      9.91 o 
  15   3   2      348.78      343.04     11.83 o 
  16   3   2        3.44        4.97      8.07 o 
  17   3   2        4.49        6.12      8.25 o 
  18   3   2      306.58      278.32     11.75 o 
  19   3   2       65.58       48.79      8.64 o 
  20   3   2       29.38       22.08      8.58 o 
  21   3   2       11.12       14.83     11.21 o 
  22   3   2       37.12       37.03      9.78 o 
  23   3   2       17.58       18.55      9.60 o 
   0   4   2    36281.79    36458.00    144.96 o 
   1   4   2    24008.68    23205.40     65.65 o 
   2   4   2      797.65      784.62     10.81 o 
   3   4   2      129.86      133.30      5.24 o 
   4   4   2      177.46      168.74      7.00 o 
   5   4   2     1491.41     1269.59     23.54 o 
   6   4   2      598.29      623.56     14.59 o 
   7   4   2      482.59      408.18     13.77 o 
   8   4   2      500.00      578.12     16.70 o 
   9   4   2      165.75      218.85     10.09 o 
  10   4   2      130.34      168.59     10.00 o 
  11   4   2     1670.67     1769.94     36.01 o 
  12   4   2      319.91      356.28     11.60 o 
  13   4   2        2.87        3.48      8.66 o 
  14   4   2      756.45      763.13     14.25 o 
  15   4   2      719.36      696.45     19.05 o 
  16   4   2      545.69      535.99     12.96 o 
  17   4   2       41.67       31.75      8.34 o 
  18   4   2      293.16      302.54     11.66 o 
  19   4   2       25.40       30.42      9.04 o 
  20   4   2        5.00        5.97     10.39 o 
  21   4   2       72.76       71.04     10.32 o 
  22   4   2        1.00        2.46      9.57 o 
  23   4   2        0.57        2.93      9.76 o 
   1   5   2     4958.20     4375.99     34.65 o 
   2   5   2     5609.46     5486.50     40.72 o 
   3   5   2     2398.70     2432.19     27.45 o 
   4   5   2     1581.31     1463.06     13.66 o 
   5   5   2     2147.80     2291.15     28.90 o 
   6   5   2      963.49      976.54     19.50 o 
   7   5   2      140.07      145.46     17.15 o 
   8   5   2      612.08      524.16     11.69 o 
   9   5   2      597.05      580.37     17.35 o 
  10   5   2     8034.95     8540.45     94.49 o 
  11   5   2       12.71       11.50      8.00 o 
  12   5   2        1.79        2.33      8.86 o 
  13   5   2       47.33       52.22      8.60 o 
  14   5   2        0.90        4.14      8.84 o 
  15   5   2        9.48       15.75      8.13 o 
  16   5   2       16.54       16.36      7.99 o 
  17   5   2        2.09        2.81      8.01 o 
  18   5   2      133.43      111.79     10.57 o 
  19   5   2        1.81       15.23     10.44 o 
  20   5   2        2.90       12.17     10.28 o 
  21   5   2       34.55       41.87      9.99 o 
  22   5   2        0.00        6.25      8.43 o 
  23   5   2        9.50       25.03     15.94 o 
   0   6   2    18916.82    21098.71    183.82 o 
   1   6   2     1228.18     1376.72     14.73 o 
   2   6   2      394.11      433.22     10.20 o 
   3   6   2     1957.74     1876.57     40.79 o 
   4   6   2     1164.19     1360.29     19.13 o 
   5   6   2     9736.82     9845.62     72.00 o 
   6   6   2       10.04       14.64      9.89 o 
   7   6   2       22.66        6.31      9.86 o 
   8   6   2      174.91      192.45      7.11 o 
   9   6   2     1199.62     1111.29     16.56 o 
  10   6   2       26.41       31.62      9.90 o 
  11   6   2     1447.84     1586.36     28.86 o 
  12   6   2      118.08      103.87      8.91 o 
  13   6   2     1196.37     1193.85     26.84 o 
  14   6   2       17.57       21.44      8.58 o 
  15   6   2     1111.94     1055.57     27.89 o 
  16   6   2       19.54       25.89      8.81 o 
  17   6   2      132.67      139.07     11.79 o 
  18   6   2      369.23      396.35     15.25 o 
  19   6   2        0.46        8.02     10.81 o 
  20   6   2        0.04        1.40     10.28 o 
  21   6   2        0.85        3.55      8.91 o 
  22   6   2       14.05       14.07      9.19 o 
   1   7   2      270.34      215.75     10.08 o 
   2   7   2      886.69      860.85     17.79 o 
   3   7   2     2224.56     2007.40     22.53 o 
   4   7   2       64.08      100.59     13.06 o 
   5   7   2     3902.54     4258.08     60.54 o 
   6   7   2     2820.40     3230.68     35.30 o 
   7   7   2       55.30       22.90     11.14 o 
   8   7   2      333.43      379.03     19.79 o 
   9   7   2       89.71       92.33      8.33 o 
  10   7   2      294.48      329.21     13.61 o 
  11   7   2       26.74       31.59      8.55 o 
  12   7   2      372.72      387.88     14.14 o 
  13   7   2      146.97      129.48     15.05 o 
  14   7   2       78.71       73.73     11.91 o 
  15   7   2       40.68       22.70     13.41 o 
  16   7   2       11.26        4.11     11.55 o 
  17   7   2      113.91      123.69     11.68 o 
  18   7   2       68.29       70.68      9.90 o 
  19   7   2      160.85      158.97     15.99 o 
  20   7   2       54.53       36.96      9.03 o 
  21   7   2        7.05       12.50      8.86 o 
  22   7   2        1.37        3.32     11.79 o 
   0   8   2     4006.52     4222.09     62.84 o 
   1   8   2       54.29       70.96      6.88 o 
   2   8   2      268.08      185.90      9.27 o 
   3   8   2       91.00      107.39     14.10 o 
   4   8   2     7809.57     8620.65     53.69 o 
   5   8   2     1741.92     1721.13     32.44 o 
   6   8   2       89.40       63.02     11.94 o 
   7   8   2      218.26      241.09     17.25 o 
   8   8   2      220.40      271.63     11.60 o 
   9   8   2      566.75      659.88     20.42 o 
  10   8   2       14.71       17.06      8.73 o 
  11   8   2        6.94        8.57      9.99 o 
  12   8   2       43.04       31.31     10.61 o 
  13   8   2        0.67        4.20     13.07 o 
  14   8   2     2255.67     2310.29     38.34 o 
  15   8   2        0.19        4.30     13.38 o 
  16   8   2      117.66      124.50     13.07 o 
  17   8   2        1.47       10.91      9.93 o 
  18   8   2        1.01        8.22      9.06 o 
  19   8   2       58.39       55.37      9.44 o 
  20   8   2       32.97       42.42      9.01 o 
  21   8   2       25.25       25.75     12.64 o 
  22   8   2       17.08       17.72     11.81 o 
   1   9   2       28.73       16.21      6.98 o 
   2   9   2       49.46       44.22      6.81 o 
   3   9   2        0.13        3.98      7.59 o 
   4   9   2     2072.15     2356.03     35.04 o 
   5   9   2     1397.57     1443.65     26.76 o 
   6   9   2      748.84      714.81     22.56 o 
   7   9   2       42.97       50.37     13.12 o 
   8   9   2      180.52      172.28      9.73 o 
   9   9   2      102.24      105.28     10.77 o 
  10   9   2      200.23      174.24     12.74 o 
  11   9   2        7.94       17.48      9.89 o 
  12   9   2      796.58      812.17     19.11 o 
  13   9   2      643.48      643.55     20.15 o 
  14   9   2       41.23       38.31     13.78 o 
  15   9   2        6.72       15.97     12.80 o 
  16   9   2        0.89        9.47     10.23 o 
  17   9   2       33.43       34.92     10.37 o 
  18   9   2       74.86       58.15      9.12 o 
  19   9   2       19.88       18.13      9.15 o 
  20   9   2        2.81        7.11     10.78 o 
  21   9   2       14.75       11.99     12.34 o 
   0  10   2       13.08       18.60     11.57 o 
   1  10   2      172.20      204.34      8.95 o 
   2  10   2        2.57       14.97      6.40 o 
   3  10   2       43.84       47.29      8.44 o 
   4  10   2      141.71      145.49     10.15 o 
   5  10   2        3.31        4.14      7.91 o 
   6  10   2        0.02        2.31      9.99 o 
   7  10   2        0.23        5.08      8.61 o 
   8  10   2        0.71       16.98      9.84 o 
   9  10   2      121.56      122.68     10.50 o 
  10  10   2      622.58      605.41     16.34 o 
  11  10   2       12.47        5.20      9.78 o 
  12  10   2       63.02       85.23     11.03 o 
  13  10   2      229.61      204.39     12.79 o 
  14  10   2      112.08      109.43     12.45 o 
  15  10   2      250.65      248.83     13.91 o 
  16  10   2      130.81      143.80     18.64 o 
  17  10   2        7.27       11.70     10.88 o 
  18  10   2       34.63       53.67     10.24 o 
  19  10   2        0.88        0.16     11.07 o 
  20  10   2       14.06       21.69     10.64 o 
  21  10   2        0.06        8.84     11.79 o 
   1  11   2       23.78       22.84      8.29 o 
   2  11   2     1461.85     1430.52     23.69 o 
   3  11   2      207.35      165.47      7.72 o 
   4  11   2      100.30       99.84      8.86 o 
   5  11   2        1.82        5.69      8.21 o 
   6  11   2        9.87        5.90      9.82 o 
   7  11   2      525.25      460.75     20.26 o 
   8  11   2       14.06       27.58     11.86 o 
   9  11   2       29.45       26.34     10.47 o 
  10  11   2        8.37       29.52     10.11 o 
  11  11   2      213.14      199.07     11.55 o 
  12  11   2      438.48      518.58     23.38 o 
  13  11   2      162.04      174.71     13.35 o 
  14  11   2      146.30      166.43     13.72 o 
  15  11   2       11.59       20.48     15.38 o 
  16  11   2       13.63       11.43     15.51 o 
  17  11   2       25.27       48.22     12.11 o 
  18  11   2       62.30       65.55      9.90 o 
  19  11   2       19.55       35.28     10.94 o 
  20  11   2        0.16        0.03     12.19 o 
   0  12   2      205.49      171.75     23.36 o 
   1  12   2       62.90       69.96      9.50 o 
   2  12   2       12.56       10.28      8.30 o 
   3  12   2      239.61      254.06     18.48 o 
   4  12   2       88.18       81.26     11.12 o 
   5  12   2       66.47       87.82     16.57 o 
   6  12   2       18.17       33.85     13.04 o 
   7  12   2        2.41       12.09     11.41 o 
   8  12   2        0.30       11.13     11.62 o 
   9  12   2       30.18       50.68     10.81 o 
  10  12   2       50.74       50.62     11.40 o 
  11  12   2      332.49      331.59     14.84 o 
  12  12   2      405.45      434.56     19.58 o 
  13  12   2        9.10       15.89     13.86 o 
  14  12   2      342.08      348.80     18.02 o 
  15  12   2      263.52      269.51     26.22 o 
  16  12   2       69.16       71.70     15.54 o 
  17  12   2      135.79      140.90     12.87 o 
  18  12   2        2.73       11.66      9.51 o 
  19  12   2       42.24       51.32     10.38 o 
  20  12   2        2.54        2.43     11.89 o 
   1  13   2        3.31        7.49      8.93 o 
   2  13   2      131.04      130.32     10.46 o 
   3  13   2       51.33       43.12      9.79 o 
   4  13   2       38.34       33.70     10.55 o 
   5  13   2        3.50        7.05      9.91 o 
   6  13   2      817.73      790.64     19.16 o 
   7  13   2      154.11      158.49     13.91 o 
   8  13   2      150.96      139.43     14.22 o 
   9  13   2      103.24       91.51     12.84 o 
  10  13   2       63.85       62.63     12.87 o 
  11  13   2      210.83      222.93     14.01 o 
  12  13   2      106.30      106.19     25.14 o 
  13  13   2        7.61        5.47     13.53 o 
  14  13   2       63.78       67.25     14.08 o 
  15  13   2       12.19       16.25     15.99 o 
  16  13   2        0.13        2.12     14.71 o 
  17  13   2        0.01        0.48     11.37 o 
  18  13   2        8.44       18.68     14.01 o 
  19  13   2        4.07       17.49     12.10 o 
   0  14   2       81.20      103.88     13.37 o 
   1  14   2       84.02       65.10     10.04 o 
   2  14   2        2.00        3.48      9.23 o 
   3  14   2       11.77       12.12     10.12 o 
   4  14   2      403.02      352.14     16.00 o 
   5  14   2       31.39       27.81     10.44 o 
   6  14   2      302.39      305.31     13.14 o 
   7  14   2        0.45        2.59     10.43 o 
   8  14   2       45.19       24.27     11.74 o 
   9  14   2        2.47        2.43     11.77 o 
  10  14   2        2.20        1.97     11.58 o 
  11  14   2       30.05       29.35     12.19 o 
  12  14   2        7.98       11.70     13.04 o 
  13  14   2       65.42       87.85     13.29 o 
  14  14   2      337.31      376.86     18.44 o 
  15  14   2        0.27        3.65     14.58 o 
  16  14   2       86.72      110.89     14.25 o 
  17  14   2        0.45        0.04      9.46 o 
  18  14   2        5.96       16.18     10.31 o 
  19  14   2        7.21       17.81     16.20 o 
   1  15   2       47.46       43.27      8.80 o 
   2  15   2      123.78      124.77      9.14 o 
   3  15   2       34.24       32.15     10.34 o 
   4  15   2      181.12      187.01     11.64 o 
   5  15   2      101.88       97.28     12.62 o 
   6  15   2       75.27       54.99     11.53 o 
   7  15   2        1.31       10.17     10.01 o 
   8  15   2        0.01        5.11     10.40 o 
   9  15   2        9.99       19.53     10.34 o 
  10  15   2       60.13       56.06     11.09 o 
  11  15   2       57.88       68.60     13.90 o 
  12  15   2       61.44       77.71     13.51 o 
  13  15   2      106.07      102.31     12.97 o 
  14  15   2       60.85       76.89     12.79 o 
  15  15   2        1.07        8.47     11.43 o 
  16  15   2        0.03        5.07     11.32 o 
  17  15   2       45.05       52.83      8.30 o 
  18  15   2        2.16       20.76     20.15 o 
   0  16   2      139.50      138.63     13.92 o 
   1  16   2        0.44        5.80      9.12 o 
   2  16   2       57.30       54.96      9.57 o 
   3  16   2      770.10      716.58     20.38 o 
   4  16   2       18.98        8.61     10.35 o 
   5  16   2       73.77       64.45     10.50 o 
   6  16   2       33.73       41.81     10.90 o 
   7  16   2        0.14        3.20     10.49 o 
   8  16   2        0.05        4.77      9.88 o 
   9  16   2       48.27       38.02     11.23 o 
  10  16   2       11.11        5.11     11.37 o 
  11  16   2        1.15       15.63     11.09 o 
  12  16   2        6.46        1.99     10.80 o 
  13  16   2      220.83      209.08     13.24 o 
  14  16   2       11.02       18.90     11.50 o 
  15  16   2      281.76      331.94     15.11 o 
  16  16   2       25.21       48.61      9.26 o 
  17  16   2        3.44       11.23     12.09 o 
   1  17   2      170.71      172.17     10.64 o 
   2  17   2        7.35       13.79     10.05 o 
   3  17   2       14.85       20.51     10.40 o 
   4  17   2       73.92       76.87     10.66 o 
   5  17   2      150.74      130.98     12.60 o 
   6  17   2        3.05        2.26      9.74 o 
   7  17   2       47.87       60.53     10.65 o 
   8  17   2       98.96      104.67     13.78 o 
   9  17   2       10.91        3.06     10.16 o 
  10  17   2      114.74      114.89     12.12 o 
  11  17   2        0.17       13.45     10.56 o 
  12  17   2       51.92       56.02     10.73 o 
  13  17   2       37.36       46.56     11.42 o 
  14  17   2       36.10       33.15     11.03 o 
  15  17   2        0.63        7.41     10.60 o 
  16  17   2       14.00       17.83     10.30 o 
   0  18   2      116.06      135.99     13.14 o 
   1  18   2      684.17      693.28     22.89 o 
   2  18   2      253.51      268.44     17.07 o 
   3  18   2       17.37       22.08     11.02 o 
   4  18   2       52.48       56.86     10.46 o 
   5  18   2        0.17        4.12     10.35 o 
   6  18   2        0.18        3.28     10.21 o 
   7  18   2       25.85       38.26      9.94 o 
   8  18   2       12.48       21.15      9.76 o 
   9  18   2        1.31        3.22     10.84 o 
  10  18   2       23.28       27.52     10.55 o 
  11  18   2      105.91       99.78     12.69 o 
  12  18   2       14.14       39.67     11.41 o 
  13  18   2       36.22       44.72     10.80 o 
  14  18   2      157.06      172.54     11.06 o 
  15  18   2        3.05        4.75     12.13 o 
   1  19   2       30.45       27.44     11.84 o 
   2  19   2      105.20       85.74     10.90 o 
   3  19   2        2.51        6.48     10.65 o 
   4  19   2       73.03       65.10     11.19 o 
   5  19   2       44.70       54.55     14.45 o 
   6  19   2       29.24       34.09     10.08 o 
   7  19   2       84.29      103.56     13.48 o 
   8  19   2        2.24        8.22     10.54 o 
   9  19   2       44.81       41.69     11.86 o 
  10  19   2       36.12       30.13     11.92 o 
  11  19   2       29.75       23.63     12.21 o 
  12  19   2       27.71       23.75     11.10 o 
  13  19   2        2.85        5.61     10.47 o 
  14  19   2        0.25        0.12     16.77 o 
   0  20   2      495.38      501.38     28.31 o 
   1  20   2      108.88       99.11     14.09 o 
   2  20   2       12.63        5.17     12.14 o 
   3  20   2       44.49       33.82     10.90 o 
   4  20   2        0.73       15.74     10.94 o 
   5  20   2       13.78       32.74     12.81 o 
   6  20   2        1.88       14.76     12.57 o 
   7  20   2        4.60       15.92     12.89 o 
   8  20   2        0.26        4.96     12.00 o 
   9  20   2       12.73       21.02     11.81 o 
  10  20   2        7.77       26.48     11.03 o 
  11  20   2        6.44        1.29     10.79 o 
  12  20   2        0.22        5.46     12.64 o 
  13  20   2        2.10       13.95     15.87 o 
   1  21   2       13.73       22.67     12.00 o 
   2  21   2       13.35       13.09     11.66 o 
   3  21   2        2.58        8.44     11.65 o 
   4  21   2        3.12        8.21     11.46 o 
   5  21   2        6.31       10.29     10.81 o 
   6  21   2        0.03       13.51     10.89 o 
   7  21   2        0.30        8.78     10.66 o 
   8  21   2       16.63       23.02     10.50 o 
   9  21   2        0.00        5.29     11.33 o 
  10  21   2        1.86        4.71     10.88 o 
  11  21   2       10.72        8.91     16.02 o 
  12  21   2        0.01        0.08     15.17 o 
   0  22   2       57.55       61.33     15.84 o 
   1  22   2       10.74        8.94     11.15 o 
   2  22   2       12.03       26.01     11.38 o 
   3  22   2        1.72        0.98     10.63 o 
   4  22   2        0.03        8.58     10.15 o 
   5  22   2        3.03        3.07     10.54 o 
   6  22   2        4.88       18.74     10.89 o 
   7  22   2        0.74        0.30     11.16 o 
   8  22   2        0.03        0.14     16.58 o 
   9  22   2        1.35       18.42     16.51 o 
  10  22   2        9.45        1.42     15.38 o 
   1  23   2        5.84       14.68     10.98 o 
   2  23   2        2.38       15.68     11.41 o 
   3  23   2        0.00        4.40     12.56 o 
   4  23   2        0.52        0.37     11.90 o 
   5  23   2        1.52        0.00     12.84 o 
   6  23   2        0.23        1.24     12.15 o 
   7  23   2        5.65        0.05     11.41 o 
   8  23   2        0.44       13.44     17.09 o 
   0  24   2        1.34        0.05     17.40 o 
   1  24   2       40.98       35.39     11.45 o 
   2  24   2       12.47       17.78     13.37 o 
   3  24   2        5.73        2.99     11.48 o 
   4  24   2        0.05        0.02     11.17 o 
   1   1   3     1402.92     1271.60      7.98 o 
   2   1   3     1022.83      869.38     10.56 o 
   3   1   3      596.56      609.38     24.61 o 
   4   1   3      210.03      177.29      4.75 o 
   5   1   3      384.05      386.79      8.08 o 
   6   1   3      462.90      361.68     10.51 o 
   7   1   3      901.07      843.57     15.79 o 
   8   1   3       52.09       57.73      6.67 o 
   9   1   3       70.96       64.36      6.36 o 
  10   1   3        8.54       17.53      7.04 o 
  11   1   3      211.62      219.40      9.67 o 
  12   1   3      409.27      388.26     11.65 o 
  13   1   3      441.56      482.13     11.26 o 
  14   1   3      366.17      345.72     10.23 o 
  15   1   3      235.54      221.61     10.31 o 
  16   1   3        0.39        1.18      8.74 o 
  17   1   3      174.46      161.54      9.90 o 
  18   1   3       18.79       27.64      9.35 o 
  19   1   3       75.59       75.45      9.29 o 
  20   1   3        2.82        5.27      8.27 o 
  21   1   3       19.04       20.26     10.46 o 
  22   1   3       12.68       39.81     16.05 o 
  23   1   3        9.50        8.53     10.61 o 
   0   2   3     1141.41     1143.20     22.20 o 
   1   2   3     2725.54     2613.44     35.97 o 
   2   2   3       99.32       65.15      4.82 o 
   3   2   3      356.85      402.41      7.21 o 
   4   2   3      311.61      345.38     11.04 o 
   5   2   3     1814.15     1884.42     23.58 o 
   6   2   3     1086.22     1027.26     15.47 o 
   7   2   3        6.69        2.21      6.28 o 
   8   2   3      492.16      561.10     15.67 o 
   9   2   3       85.75       88.21      7.44 o 
  10   2   3      201.88      171.58      7.78 o 
  11   2   3      914.12      998.82     20.06 o 
  12   2   3        0.05        2.96      8.32 o 
  13   2   3        0.12        1.93      8.09 o 
  14   2   3        8.73        7.23      8.28 o 
  15   2   3      767.28      775.73     15.67 o 
  16   2   3     1280.38     1290.01     26.45 o 
  17   2   3      118.10      110.03      9.09 o 
  18   2   3       28.75       33.47      9.41 o 
  19   2   3       18.38       27.31      8.54 o 
  20   2   3        6.87       18.24     10.56 o 
  21   2   3        5.91       14.83     10.79 o 
  22   2   3       49.11       46.01     11.02 o 
  23   2   3        0.50        0.31     10.59 o 
   1   3   3      232.75      258.96     18.33 o 
   2   3   3      179.03      207.12      5.21 o 
   3   3   3      214.66      201.54      7.83 o 
   4   3   3        0.17        3.47      5.90 o 
   5   3   3      416.55      559.27     20.48 o 
   6   3   3      826.77      777.51     18.92 o 
   7   3   3     1143.22     1229.05     30.78 o 
   8   3   3      634.13      708.85     21.94 o 
   9   3   3       41.88       47.30      7.49 o 
  10   3   3     2048.05     2169.49     33.36 o 
  11   3   3       11.84       40.19      9.11 o 
  12   3   3       15.15       21.94      7.85 o 
  13   3   3      218.11      172.73     10.41 o 
  14   3   3      102.03       88.21      8.76 o 
  15   3   3      201.67      184.11      9.83 o 
  16   3   3        6.51       11.45      8.72 o 
  17   3   3      130.76      160.15     10.50 o 
  18   3   3        1.30        5.32      8.16 o 
  19   3   3       39.68       38.95     10.18 o 
  20   3   3        5.92        6.89     10.51 o 
  21   3   3        9.17       15.09     10.47 o 
  22   3   3        1.91        7.96      9.49 o 
   0   4   3    11679.56    11884.07    123.33 o 
   1   4   3       29.80       13.79      5.23 o 
   2   4   3      961.53      915.59     13.95 o 
   3   4   3      469.51      489.16      5.99 o 
   4   4   3     1448.05     1572.27     24.94 o 
   5   4   3     5826.15     5850.59     53.87 o 
   6   4   3      141.45      193.13     19.76 o 
   7   4   3      138.46      119.11     10.57 o 
   8   4   3      299.86      341.12     13.96 o 
   9   4   3        6.76        8.37      7.41 o 
  10   4   3      281.94      361.43     12.66 o 
  11   4   3      430.22      470.94     16.38 o 
  12   4   3        0.08        0.70     10.34 o 
  13   4   3      698.32      731.08     15.04 o 
  14   4   3      606.94      600.00     15.13 o 
  15   4   3      738.90      838.47     15.79 o 
  16   4   3      294.51      284.56     10.70 o 
  17   4   3      230.61      240.18     10.06 o 
  18   4   3       33.18       39.30      9.22 o 
  19   4   3        4.92        6.25     10.92 o 
  20   4   3        0.40        0.01     10.42 o 
  21   4   3        4.97       16.00      8.81 o 
  22   4   3        7.50        0.02     12.39 o 
   1   5   3     2241.59     2269.52     36.70 o 
   2   5   3      469.90      432.69      8.78 o 
   3   5   3     1399.03     1486.16     30.42 o 
   4   5   3     4083.52     4415.45     35.43 o 
   5   5   3     1138.38     1181.92     24.08 o 
   6   5   3     3332.08     3648.63     47.78 o 
   7   5   3     1209.87     1363.85     32.96 o 
   8   5   3      164.08      147.07      7.48 o 
   9   5   3     1230.04     1258.14     17.57 o 
  10   5   3       23.25       29.99     15.03 o 
  11   5   3       40.34       47.78      9.64 o 
  12   5   3      521.66      480.98     18.43 o 
  13   5   3        1.45        8.67     11.30 o 
  14   5   3       12.50       14.07      8.57 o 
  15   5   3       69.69       53.91      9.11 o 
  16   5   3       23.50       19.00      9.53 o 
  17   5   3      185.36      180.74     10.43 o 
  18   5   3      208.63      235.00     18.17 o 
  19   5   3      231.54      215.70     11.99 o 
  20   5   3       64.98       75.94     11.40 o 
  21   5   3        1.21        5.08      8.89 o 
  22   5   3        1.57       12.86     12.72 o 
   0   6   3     5502.11     5752.87     56.65 o 
   1   6   3     9452.50     9151.12     68.04 o 
   2   6   3     1024.34      935.14     23.76 o 
   3   6   3      935.36     1026.50     21.11 o 
   4   6   3     1848.76     2048.89     27.29 o 
   5   6   3       45.98       76.44      8.03 o 
   6   6   3      268.11      333.54     11.23 o 
   7   6   3       77.70       83.03      8.64 o 
   8   6   3       78.14      137.21     10.04 o 
   9   6   3       41.12       64.99     10.35 o 
  10   6   3        9.50       29.95     14.12 o 
  11   6   3       42.30       66.05     14.94 o 
  12   6   3      950.40     1005.72     18.56 o 
  13   6   3     1043.93     1098.18     28.13 o 
  14   6   3     1774.52     1763.17     34.98 o 
  15   6   3      212.85      222.48     14.21 o 
  16   6   3       23.32       23.23     10.18 o 
  17   6   3      513.50      541.71     18.45 o 
  18   6   3       40.53       54.10      9.96 o 
  19   6   3      120.49      118.30      9.11 o 
  20   6   3       40.02       38.69      9.14 o 
  21   6   3        1.35       16.40      8.91 o 
  22   6   3       27.58       26.35     17.31 o 
   1   7   3     2688.73     2723.05     38.03 o 
   2   7   3     2998.29     3014.89     28.43 o 
   3   7   3        7.94        5.59      6.76 o 
   4   7   3       95.20      139.95      9.58 o 
   5   7   3      378.40      464.16     15.25 o 
   6   7   3      186.58      182.38      9.73 o 
   7   7   3       33.46       25.96      9.55 o 
   8   7   3     1574.07     1654.53     24.94 o 
   9   7   3      504.97      496.50     13.33 o 
  10   7   3       72.62      111.55     10.05 o 
  11   7   3        5.47       10.98     10.55 o 
  12   7   3      188.45      211.11     12.40 o 
  13   7   3      315.30      336.67     14.40 o 
  14   7   3       14.93       21.30     14.17 o 
  15   7   3       76.04       86.36     11.20 o 
  16   7   3        1.05       19.18     10.33 o 
  17   7   3       56.58       73.08      9.49 o 
  18   7   3       59.35       53.77      8.78 o 
  19   7   3       27.03       21.29      8.51 o 
  20   7   3       12.95       29.49      9.05 o 
  21   7   3        0.59        5.13      9.85 o 
   0   8   3    14157.28    14732.49    136.34 o 
   1   8   3      399.98      436.92     19.56 o 
   2   8   3      435.30      395.05     16.74 o 
   3   8   3      765.08      851.77     16.50 o 
   4   8   3        0.01        0.33      6.98 o 
   5   8   3      232.60      212.89     24.65 o 
   6   8   3      209.20      240.69     11.57 o 
   7   8   3       25.67       17.26     10.12 o 
   8   8   3      452.41      513.95     16.79 o 
   9   8   3       16.41       23.68     10.08 o 
  10   8   3     1022.54     1096.74     21.24 o 
  11   8   3       75.70       96.42      9.95 o 
  12   8   3        4.70       19.15      9.76 o 
  13   8   3      288.45      266.62     13.11 o 
  14   8   3      119.88      112.75     12.00 o 
  15   8   3      620.29      660.15     17.64 o 
  16   8   3      144.56      158.68     10.15 o 
  17   8   3        3.02        6.31      9.27 o 
  18   8   3       78.61       92.87      8.96 o 
  19   8   3        1.07        3.48      8.39 o 
  20   8   3        3.64        4.81      9.04 o 
  21   8   3        7.89        8.18     11.85 o 
   1   9   3      498.69      546.85     16.81 o 
   2   9   3        0.96        7.05      8.16 o 
   3   9   3       70.35       84.70     10.21 o 
   4   9   3      264.89      312.38     14.48 o 
   5   9   3       63.94       71.33      9.83 o 
   6   9   3      329.65      367.35     15.44 o 
   7   9   3      457.65      471.19     17.39 o 
   8   9   3       56.14       54.63     10.57 o 
   9   9   3      895.59      861.71     26.48 o 
  10   9   3      806.10      839.00     21.99 o 
  11   9   3      135.10      149.84     10.76 o 
  12   9   3       80.69       92.02     10.00 o 
  13   9   3       59.56       67.06     11.35 o 
  14   9   3      408.40      430.48     15.34 o 
  15   9   3      169.30      155.44     13.12 o 
  16   9   3        4.01       14.42      9.37 o 
  17   9   3       61.06       63.62      9.34 o 
  18   9   3        2.09        9.06      8.87 o 
  19   9   3        0.00       14.64      9.32 o 
  20   9   3       11.32       18.63     10.33 o 
   0  10   3       93.39       85.65     17.28 o 
   1  10   3      526.35      536.49     15.38 o 
   2  10   3       16.28       10.98      9.80 o 
   3  10   3      407.96      432.25     22.54 o 
   4  10   3       72.41      106.81     10.35 o 
   5  10   3        9.41        8.08     11.92 o 
   6  10   3       30.36       20.69     13.70 o 
   7  10   3       26.93       42.85     12.10 o 
   8  10   3       40.79       75.50     12.53 o 
   9  10   3       56.87       39.86      9.90 o 
  10  10   3      130.97      133.83     11.12 o 
  11  10   3      134.55      147.43     10.70 o 
  12  10   3      132.17      136.56     10.06 o 
  13  10   3      199.01      197.83     12.31 o 
  14  10   3      231.03      204.67     11.99 o 
  15  10   3       95.73      104.35     12.39 o 
  16  10   3        5.87        6.00      9.14 o 
  17  10   3       53.26       48.99      9.14 o 
  18  10   3        7.66       15.37      9.24 o 
  19  10   3       62.14       92.94      9.95 o 
  20  10   3        2.16       14.49     14.69 o 
   1  11   3        2.65        1.44      8.93 o 
   2  11   3      505.64      517.30     37.57 o 
   3  11   3        0.62        7.43     14.04 o 
   4  11   3       12.51       17.84      9.80 o 
   5  11   3       15.13       11.02      9.35 o 
   6  11   3        0.45       15.79     11.39 o 
   7  11   3       25.75       21.35     12.02 o 
   8  11   3       10.99       16.17     11.79 o 
   9  11   3        0.16        3.86     10.89 o 
  10  11   3      115.96      111.51     10.21 o 
  11  11   3        3.58        2.45      9.98 o 
  12  11   3       16.14       19.38      9.94 o 
  13  11   3        2.32        2.40     11.28 o 
  14  11   3       44.63       33.59     11.30 o 
  15  11   3       44.56       54.39     14.21 o 
  16  11   3       29.11       28.79      9.79 o 
  17  11   3        9.41       12.15     10.15 o 
  18  11   3       34.46       37.27      9.83 o 
  19  11   3        0.26        2.81      9.97 o 
   0  12   3      259.37      270.18     24.99 o 
   1  12   3      364.65      348.99     15.05 o 
   2  12   3      186.34      177.17     12.62 o 
   3  12   3       59.20       52.09     11.32 o 
   4  12   3        8.71       15.63      9.86 o 
   5  12   3      247.93      205.79     13.47 o 
   6  12   3        5.19        5.68     11.16 o 
   7  12   3       29.64       29.52     15.39 o 
   8  12   3        1.10       16.98     11.96 o 
   9  12   3      145.81      127.46     14.94 o 
  10  12   3        2.15        5.68     12.22 o 
  11  12   3      102.43      101.43     12.46 o 
  12  12   3      148.61      179.77     13.78 o 
  13  12   3        0.76        9.08     14.10 o 
  14  12   3        0.79        0.09     14.14 o 
  15  12   3        0.71        0.14     16.18 o 
  16  12   3       88.00       78.78     10.49 o 
  17  12   3        0.00        0.00      9.98 o 
  18  12   3        0.32        5.20      9.12 o 
  19  12   3        5.84        3.50     12.70 o 
   1  13   3       43.95       40.96     10.50 o 
   2  13   3      183.45      158.44     14.27 o 
   3  13   3       18.73       24.17     10.91 o 
   4  13   3       34.72       27.78     10.70 o 
   5  13   3       33.84       24.52     11.15 o 
   6  13   3        3.11        5.41     11.05 o 
   7  13   3      425.76      386.59     17.97 o 
   8  13   3        5.45       18.78     10.63 o 
   9  13   3       16.31        7.09     10.48 o 
  10  13   3      107.92      104.32     12.47 o 
  11  13   3      493.99      445.62     16.75 o 
  12  13   3       38.70       27.56     11.38 o 
  13  13   3       87.38       99.80     14.47 o 
  14  13   3        3.64        3.39     13.60 o 
  15  13   3        9.29       10.37     13.31 o 
  16  13   3        9.07       15.97      9.31 o 
  17  13   3        1.67       11.18      8.80 o 
  18  13   3        3.84        5.69      8.91 o 
   0  14   3      682.04      818.29     85.42 o 
   1  14   3        0.78       12.70     10.37 o 
   2  14   3      137.03      125.60     12.74 o 
   3  14   3      788.88      690.46     20.90 o 
   4  14   3       13.28       22.18     11.70 o 
   5  14   3       60.35       41.28     11.77 o 
   6  14   3      129.34      119.43     12.46 o 
   7  14   3       14.42       13.99     10.72 o 
   8  14   3      247.26      263.12     13.89 o 
   9  14   3       21.97       41.28     11.20 o 
  10  14   3       26.30       38.55     10.57 o 
  11  14   3        0.24        6.73     10.33 o 
  12  14   3      296.46      311.36     14.81 o 
  13  14   3       49.39       40.40     11.31 o 
  14  14   3       84.31       98.23     11.40 o 
  15  14   3      192.22      243.86     12.25 o 
  16  14   3       39.07       61.09      8.93 o 
  17  14   3        0.12        3.77      9.55 o 
  18  14   3        9.58       17.25     12.87 o 
   1  15   3      334.71      314.59     16.22 o 
   2  15   3       92.67       80.35     18.51 o 
   3  15   3        4.22       10.99     10.96 o 
   4  15   3      151.28      166.08     14.18 o 
   5  15   3       21.68       15.04     11.45 o 
   6  15   3        5.32       25.31     14.66 o 
   7  15   3      521.04      512.86     17.21 o 
   8  15   3      133.99      136.69     12.62 o 
   9  15   3      264.41      252.64     13.72 o 
  10  15   3      253.60      190.82     12.52 o 
  11  15   3       43.88       30.87     10.49 o 
  12  15   3      159.60      191.74     18.22 o 
  13  15   3       11.45       17.66     11.17 o 
  14  15   3        0.27        2.15     10.72 o 
  15  15   3       46.91       50.95      9.52 o 
  16  15   3      146.42      180.91     10.42 o 
  17  15   3        5.96       13.26     12.55 o 
   0  16   3       16.04        8.26     13.35 o 
   1  16   3      662.42      648.87     15.72 o 
   2  16   3      436.47      423.03     16.73 o 
   3  16   3      110.22       94.94     11.61 o 
   4  16   3      286.21      279.25     16.65 o 
   5  16   3       18.95       17.80     11.38 o 
   6  16   3       64.99       70.16     12.87 o 
   7  16   3       61.92       66.45     11.54 o 
   8  16   3      262.99      277.64     14.03 o 
   9  16   3        0.03        7.19     10.25 o 
  10  16   3       56.47       41.84     10.56 o 
  11  16   3        0.03        5.50     11.07 o 
  12  16   3      153.81      188.67     12.16 o 
  13  16   3        0.19        4.79     10.61 o 
  14  16   3      245.12      295.02     14.92 o 
  15  16   3        4.40       12.76     11.28 o 
  16  16   3       35.61       30.81     12.36 o 
   1  17   3       12.09       14.79     10.08 o 
   2  17   3        0.60        6.26     10.71 o 
   3  17   3       74.87       60.46     11.05 o 
   4  17   3      366.31      353.37     17.06 o 
   5  17   3      357.29      351.48     17.36 o 
   6  17   3        0.57        0.53     11.15 o 
   7  17   3      363.11      379.58     19.72 o 
   8  17   3        2.31        0.10     10.16 o 
   9  17   3        8.85       10.38     10.23 o 
  10  17   3       19.48       10.45      9.78 o 
  11  17   3        0.21        6.61     10.93 o 
  12  17   3       20.32       15.72     11.70 o 
  13  17   3       15.72       11.66     11.31 o 
  14  17   3       15.12        3.70     11.13 o 
  15  17   3        9.53       15.10     11.62 o 
   0  18   3     1274.93     1259.53     30.21 o 
   1  18   3       38.47       35.27     10.29 o 
   2  18   3       80.08       89.30     11.72 o 
   3  18   3      118.15      110.87     13.19 o 
   4  18   3       11.81        6.25     11.47 o 
   5  18   3        0.78        7.66     10.88 o 
   6  18   3        0.28        4.11     10.86 o 
   7  18   3        0.46        5.68     11.25 o 
   8  18   3       16.67       27.50     11.19 o 
   9  18   3       41.27       41.68     10.73 o 
  10  18   3       25.99       23.02     11.96 o 
  11  18   3       17.08       18.00     11.87 o 
  12  18   3        2.81        8.72     10.70 o 
  13  18   3       48.12       35.11     13.49 o 
  14  18   3        5.11        0.12     17.93 o 
   1  19   3      113.36      131.56     15.04 o 
   2  19   3       30.84       32.52     11.70 o 
   3  19   3        6.42        6.96     11.21 o 
   4  19   3        2.53       11.18     11.02 o 
   5  19   3        6.66       10.83     10.96 o 
   6  19   3        0.56       13.24     10.70 o 
   7  19   3        9.78       16.64     10.09 o 
   8  19   3       17.81        4.40     10.27 o 
   9  19   3        2.16        0.85     11.71 o 
  10  19   3        1.61       13.78     10.94 o 
  11  19   3        8.54        0.18     13.13 o 
  12  19   3        6.56        7.50     13.66 o 
  13  19   3       71.03       82.26     17.83 o 
   0  20   3       17.59        0.01     23.87 o 
   1  20   3      130.85      131.90     15.62 o 
   2  20   3        0.54       21.55     13.57 o 
   3  20   3       46.36       47.54     11.40 o 
   4  20   3        6.87        7.63     10.58 o 
   5  20   3       22.35       28.84     10.41 o 
   6  20   3       43.20       47.74     10.32 o 
   7  20   3        0.00        4.95     11.77 o 
   8  20   3        0.90        0.13     13.87 o 
   9  20   3        2.84       13.15     13.50 o 
  10  20   3        2.59        1.33     13.60 o 
  11  20   3       13.66       16.48     12.66 o 
  12  20   3        2.92       22.04     16.97 o 
   1  21   3       27.59       32.42     14.96 o 
   2  21   3       13.84       25.56     12.97 o 
   3  21   3        8.26       16.66     12.52 o 
   4  21   3        5.32       20.62     16.35 o 
   5  21   3       40.45       33.11     14.85 o 
   6  21   3       23.60       16.97     13.24 o 
   7  21   3        0.74        7.40     13.20 o 
   8  21   3        0.00        0.01     13.24 o 
   9  21   3        0.07        3.52     12.87 o 
  10  21   3        4.11       23.14     17.55 o 
   0  22   3       60.32       71.35     21.14 o 
   1  22   3       10.84       30.08     13.30 o 
   2  22   3        0.02       22.87     13.65 o 
   3  22   3        0.00       25.95     24.84 o 
   4  22   3       17.05       11.72     13.52 o 
   5  22   3        2.54        9.79     13.00 o 
   6  22   3        7.72       20.78     12.92 o 
   7  22   3        0.35        4.91     12.43 o 
   8  22   3        0.00        4.48     12.78 o 
   1  23   3        6.02        6.79     12.65 o 
   2  23   3       13.50       37.47     12.76 o 
   3  23   3        3.66       15.13     12.61 o 
   4  23   3        0.34        5.91     12.42 o 
   5  23   3        1.22        3.61     12.22 o 
   0   0   4     2161.15     2290.55     41.38 o 
   1   0   4      427.43      493.75     26.47 o 
   2   0   4       88.44      114.34      8.09 o 
   3   0   4        7.91        0.98      5.97 o 
   4   0   4      889.10      840.06     23.30 o 
   5   0   4      699.13      710.14     35.37 o 
   6   0   4     2670.26     2694.57     33.96 o 
   7   0   4      580.73      623.48     25.48 o 
   8   0   4        0.37        0.54     11.45 o 
   9   0   4     1153.74     1092.42     31.34 o 
  10   0   4      106.22       94.39     13.69 o 
  11   0   4      467.10      468.84     22.02 o 
  12   0   4      125.28      126.45     14.39 o 
  13   0   4      547.07      543.20     25.90 o 
  14   0   4      136.47      142.92     14.27 o 
  15   0   4     2546.92     2293.26     58.99 o 
  16   0   4     1726.60     1754.41    135.71 o 
  17   0   4      266.18      227.05     22.83 o 
  18   0   4       18.09       14.87     16.24 o 
  19   0   4       51.89       58.73     15.58 o 
  20   0   4       33.87       25.95     17.14 o 
  21   0   4        1.77        0.28     13.41 o 
  22   0   4        0.84        3.15     16.53 o 
   1   1   4     2444.97     2221.71     24.98 o 
   2   1   4     1261.27     1223.62     31.26 o 
   3   1   4     2351.03     2681.54     96.26 o 
   4   1   4      206.96      186.94      8.98 o 
   5   1   4       16.18       11.63     11.67 o 
   6   1   4       27.16       37.29      8.97 o 
   7   1   4       87.94       92.77     11.00 o 
   8   1   4        2.43        2.09      8.34 o 
   9   1   4       26.86       32.83      9.19 o 
  10   1   4       46.39       38.48      9.23 o 
  11   1   4        0.91        3.77      8.39 o 
  12   1   4      294.68      258.37     13.34 o 
  13   1   4       11.92       14.83      9.69 o 
  14   1   4       40.46       40.54     10.27 o 
  15   1   4      679.26      658.82     18.98 o 
  16   1   4        0.19        6.40     10.08 o 
  17   1   4        5.36        7.89     11.54 o 
  18   1   4      116.92      120.13     12.14 o 
  19   1   4        6.17        1.70     12.45 o 
  20   1   4        0.00        1.55     10.24 o 
  21   1   4       14.60       12.72      9.32 o 
  22   1   4        9.60       10.99     11.29 o 
   0   2   4     2035.67     2181.78     41.57 o 
   1   2   4       17.49       16.42      5.00 o 
   2   2   4       84.95       84.07      6.19 o 
   3   2   4     1088.78     1071.17     16.54 o 
   4   2   4      111.98      136.63      9.84 o 
   5   2   4       65.49       33.93     11.02 o 
   6   2   4       24.61       28.81      8.42 o 
   7   2   4       14.82       20.67      7.62 o 
   8   2   4      384.16      440.01     17.40 o 
   9   2   4      174.96      177.94     10.68 o 
  10   2   4      442.92      417.78     13.58 o 
  11   2   4      804.43      706.44     17.27 o 
  12   2   4      117.47      123.35     10.02 o 
  13   2   4      797.57      741.47     27.62 o 
  14   2   4      717.18      720.44     26.38 o 
  15   2   4      384.39      388.07     14.13 o 
  16   2   4        8.47       22.69     10.20 o 
  17   2   4      138.45      152.40     11.41 o 
  18   2   4        0.68        8.87     12.63 o 
  19   2   4       11.47       19.74     11.01 o 
  20   2   4       35.67       50.98     12.18 o 
  21   2   4       27.72       19.10      8.96 o 
  22   2   4        9.41       18.93     11.03 o 
   1   3   4      241.70      222.55      8.32 o 
   2   3   4      151.06      143.69      6.58 o 
   3   3   4      131.55      130.71     10.62 o 
   4   3   4     1782.08     1818.52     28.96 o 
   5   3   4       30.69       44.34      7.12 o 
   6   3   4      704.68      863.25     17.02 o 
   7   3   4       11.93       10.07      7.05 o 
   8   3   4      116.26       96.41      8.17 o 
   9   3   4       29.06       50.84      9.57 o 
  10   3   4       36.68       36.04      9.88 o 
  11   3   4       27.79       25.47      9.64 o 
  12   3   4      383.29      398.60     20.09 o 
  13   3   4      532.96      523.50     24.23 o 
  14   3   4      521.73      499.63     21.58 o 
  15   3   4        0.25        9.53     11.21 o 
  16   3   4       64.35       70.86     11.29 o 
  17   3   4       28.75       34.57     11.25 o 
  18   3   4      108.15      116.95     15.39 o 
  19   3   4        4.48        6.03     10.84 o 
  20   3   4       21.53       21.69     11.92 o 
  21   3   4        3.29        1.20     10.41 o 
  22   3   4        2.53       10.89     11.10 o 
   0   4   4     3452.04     3732.97     80.65 o 
   1   4   4      756.82      708.76     14.37 o 
   2   4   4       80.45       67.64      6.88 o 
   3   4   4     1021.79     1167.23     43.19 o 
   4   4   4     2496.80     2798.04     87.16 o 
   5   4   4     2948.93     3012.95     35.06 o 
   6   4   4      151.03      169.77      7.57 o 
   7   4   4        4.30        5.39      7.49 o 
   8   4   4      223.76      206.91      8.94 o 
   9   4   4       12.67        8.73     10.41 o 
  10   4   4      254.08      238.46     15.89 o 
  11   4   4      282.24      258.36     12.86 o 
  12   4   4      739.23      716.87     21.09 o 
  13   4   4      272.63      270.85     17.00 o 
  14   4   4      972.39      926.95     35.55 o 
  15   4   4      621.72      613.64     23.21 o 
  16   4   4       21.94       12.74     11.98 o 
  17   4   4       35.17       26.51     10.06 o 
  18   4   4       18.82       31.90      9.82 o 
  19   4   4       84.98      102.13     15.27 o 
  20   4   4        0.41        2.80     11.53 o 
  21   4   4        0.15        5.11     11.50 o 
  22   4   4        2.85        9.02     15.52 o 
   1   5   4       86.37      100.18      8.41 o 
   2   5   4        3.71        2.73      8.97 o 
   3   5   4      311.56      301.36     12.82 o 
   4   5   4      381.13      490.76     17.11 o 
   5   5   4     1827.53     2212.21     21.47 o 
   6   5   4      178.17      184.33     12.93 o 
   7   5   4     1601.40     1581.32     27.10 o 
   8   5   4       11.00       14.99      7.82 o 
   9   5   4       12.62       15.83      8.93 o 
  10   5   4        9.05       15.60     10.30 o 
  11   5   4      475.94      495.50     23.07 o 
  12   5   4      165.73      162.05     12.56 o 
  13   5   4      396.47      328.67     15.09 o 
  14   5   4      106.72       99.39     13.48 o 
  15   5   4       22.72       23.09     11.17 o 
  16   5   4        6.59        3.52     11.01 o 
  17   5   4        9.82       15.39     10.26 o 
  18   5   4       13.31       20.65     10.36 o 
  19   5   4       15.47        7.93     11.53 o 
  20   5   4       16.65        6.75     10.64 o 
  21   5   4        9.50       16.28     12.62 o 
   0   6   4     4434.01     4112.02     72.60 o 
   1   6   4      313.34      376.55     18.03 o 
   2   6   4      214.65      205.17     12.34 o 
   3   6   4     1027.44     1122.80     29.23 o 
   4   6   4      298.48      315.41     20.05 o 
   5   6   4        3.49       13.19      9.36 o 
   6   6   4       99.36      128.30     11.29 o 
   7   6   4      363.87      454.62     10.63 o 
   8   6   4     1164.40     1224.84     20.28 o 
   9   6   4       97.93       99.58     10.38 o 
  10   6   4      428.64      478.58     13.55 o 
  11   6   4      338.30      350.15     13.29 o 
  12   6   4      206.61      209.27     10.93 o 
  13   6   4      694.41      659.51     16.68 o 
  14   6   4       78.06       76.98     12.43 o 
  15   6   4      224.76      232.14     14.73 o 
  16   6   4       43.95       29.77     11.25 o 
  17   6   4        0.31        3.70     10.78 o 
  18   6   4       16.21       13.30     10.36 o 
  19   6   4       19.91        8.49     11.49 o 
  20   6   4       30.51       29.07      9.77 o 
  21   6   4        7.34       17.09     17.18 o 
   1   7   4     1421.79     1463.08     20.57 o 
   2   7   4      947.19     1119.53     21.78 o 
   3   7   4        3.03       11.17      9.02 o 
   4   7   4     1454.49     1476.77     25.79 o 
   5   7   4        0.09        2.38     10.24 o 
   6   7   4        0.16        6.98      9.56 o 
   7   7   4      531.43      564.68     19.96 o 
   8   7   4        3.57        0.54     12.94 o 
   9   7   4     1536.86     1562.59     32.99 o 
  10   7   4     1301.28     1395.00     52.47 o 
  11   7   4       67.98       55.61     11.68 o 
  12   7   4        4.18       21.54     10.19 o 
  13   7   4       96.47       96.87     12.60 o 
  14   7   4       39.74       59.46     10.35 o 
  15   7   4       18.86       11.46     11.50 o 
  16   7   4       24.98        9.41     11.09 o 
  17   7   4       23.14       18.56     10.57 o 
  18   7   4       66.73       49.05     10.55 o 
  19   7   4       18.33       12.78      9.88 o 
  20   7   4       16.53       22.18     15.62 o 
  21   7   4        0.04        4.63     17.83 o 
   0   8   4      142.01      127.54     22.87 o 
   1   8   4    10617.56    11131.61    140.64 o 
   2   8   4      470.20      487.54     23.69 o 
   3   8   4       49.47       29.29     10.06 o 
   4   8   4       43.76       29.13     10.29 o 
   5   8   4      115.79      112.72      9.41 o 
   6   8   4      147.61      156.96     10.20 o 
   7   8   4       25.10       15.76     11.94 o 
   8   8   4       46.23       16.81     12.41 o 
   9   8   4        0.49        4.06     12.02 o 
  10   8   4       33.92       39.26     12.49 o 
  11   8   4       88.46      109.72     12.16 o 
  12   8   4      230.22      256.00     13.63 o 
  13   8   4        0.18       15.65     10.82 o 
  14   8   4      114.23      109.78     10.78 o 
  15   8   4      114.68      133.22     12.91 o 
  16   8   4        0.41       11.79     10.71 o 
  17   8   4      169.23      175.55     12.44 o 
  18   8   4        1.06       16.92      9.73 o 
  19   8   4       16.22       22.35      9.92 o 
  20   8   4        0.91       19.72     17.88 o 
   1   9   4      944.17      842.06     19.71 o 
   2   9   4       71.62      115.55     11.36 o 
   3   9   4       17.67        1.80      9.92 o 
   4   9   4     1047.14     1026.27     21.90 o 
   5   9   4      485.78      494.60     15.38 o 
   6   9   4      883.04      796.84     22.81 o 
   7   9   4      745.08      691.82     22.75 o 
   8   9   4       63.33       49.59     12.36 o 
   9   9   4      148.46      152.95     14.08 o 
  10   9   4       62.25       49.59     14.16 o 
  11   9   4      304.06      294.57     19.68 o 
  12   9   4       12.26       16.20     10.90 o 
  13   9   4       37.11       44.38      9.82 o 
  14   9   4       20.56       18.78      9.97 o 
  15   9   4       11.84       20.40     10.27 o 
  16   9   4        0.45        3.28     10.60 o 
  17   9   4        3.93        7.83     10.29 o 
  18   9   4       43.05       52.54     11.08 o 
  19   9   4      127.89      145.99     11.01 o 
   0  10   4     3217.14     3271.66     40.58 o 
   1  10   4      101.15       95.46      9.47 o 
   2  10   4       99.75       86.53     10.72 o 
   3  10   4       13.73       10.02     10.49 o 
   4  10   4        0.29       10.46     10.09 o 
   5  10   4        2.53        8.33     10.77 o 
   6  10   4        0.00        3.81      9.80 o 
   7  10   4      206.34      206.51     14.88 o 
   8  10   4       56.06       71.03     11.94 o 
   9  10   4       51.10       41.30     12.96 o 
  10  10   4       17.78       14.94     12.24 o 
  11  10   4      356.07      363.35     16.27 o 
  12  10   4      111.41      112.78     11.93 o 
  13  10   4       87.05       83.71     10.09 o 
  14  10   4        4.21       16.90     10.87 o 
  15  10   4       26.41       38.24      9.47 o 
  16  10   4       88.79      118.04     10.68 o 
  17  10   4        0.48       12.16     10.66 o 
  18  10   4       83.26       86.16     11.49 o 
  19  10   4        0.01        8.73     11.05 o 
   1  11   4       12.16       20.24      9.05 o 
   2  11   4        8.41        8.41     10.96 o 
   3  11   4      148.42      150.39     12.10 o 
   4  11   4       75.04       96.27     11.36 o 
   5  11   4        0.61        5.75      9.88 o 
   6  11   4      313.77      266.67     13.42 o 
   7  11   4       40.81       55.51     10.70 o 
   8  11   4       37.00       56.29     10.48 o 
   9  11   4       13.23       13.33     10.65 o 
  10  11   4      663.74      541.00     17.63 o 
  11  11   4      146.39      114.68     11.30 o 
  12  11   4       28.36       35.86     10.94 o 
  13  11   4        4.63        2.96     10.64 o 
  14  11   4        0.34       12.24     10.78 o 
  15  11   4        0.17        3.75      9.50 o 
  16  11   4        0.71        6.57      9.87 o 
  17  11   4       44.71       56.92     10.80 o 
  18  11   4       14.62       27.58     11.23 o 
  19  11   4        1.35        3.84     16.86 o 
   0  12   4      389.89      383.68     18.32 o 
   1  12   4      218.61      195.55     10.94 o 
   2  12   4      847.45      874.58     22.82 o 
   3  12   4      182.42      180.14     12.12 o 
   4  12   4       70.41       73.32      9.53 o 
   5  12   4       26.59       23.15      9.64 o 
   6  12   4        0.12        3.86     10.25 o 
   7  12   4        8.93       10.68     10.46 o 
   8  12   4        2.64        6.62     10.79 o 
   9  12   4       33.86       26.68     10.29 o 
  10  12   4        0.23        5.92     10.58 o 
  11  12   4      353.92      378.96     14.65 o 
  12  12   4       25.97       18.74     10.63 o 
  13  12   4        0.09        1.74     10.41 o 
  14  12   4        9.20       29.62     10.34 o 
  15  12   4       30.25       28.78      9.08 o 
  16  12   4       63.46       65.75     11.69 o 
  17  12   4        8.06       20.97     11.92 o 
  18  12   4        0.24        1.47     12.50 o 
   1  13   4      232.24      233.70     11.66 o 
   2  13   4      241.96      249.53     12.83 o 
   3  13   4       21.59       20.82     11.19 o 
   4  13   4        0.14        2.13      9.81 o 
   5  13   4      146.53      154.39     12.72 o 
   6  13   4      386.68      401.48     15.95 o 
   7  13   4        0.39        1.83     11.48 o 
   8  13   4       66.35       52.87     11.61 o 
   9  13   4       40.84       18.21     10.74 o 
  10  13   4        6.38       12.34     10.46 o 
  11  13   4        0.20        9.43     10.61 o 
  12  13   4       56.14       60.14     10.90 o 
  13  13   4        1.07        8.55     11.29 o 
  14  13   4       70.22       79.48     11.40 o 
  15  13   4       68.24       70.26     10.23 o 
  16  13   4       36.58       53.09     11.96 o 
  17  13   4       30.74       25.33     12.25 o 
  18  13   4       17.30       22.19     15.99 o 
   0  14   4      884.94      872.98     25.71 o 
   1  14   4     1391.15     1430.91     22.08 o 
   2  14   4      203.07      193.89     17.04 o 
   3  14   4      256.30      260.19     12.73 o 
   4  14   4        9.46        8.45     11.60 o 
   5  14   4       44.94       35.10     12.06 o 
   6  14   4       29.94       23.40     11.75 o 
   7  14   4        1.78        8.89     12.52 o 
   8  14   4       28.35       20.22     11.78 o 
   9  14   4       68.61       67.99     12.50 o 
  10  14   4       63.93       62.08     12.11 o 
  11  14   4        0.67        9.20     11.05 o 
  12  14   4        0.27        4.31     10.22 o 
  13  14   4       26.21       21.86     11.14 o 
  14  14   4        0.00        2.84     11.08 o 
  15  14   4        0.42        2.22      9.28 o 
  16  14   4       58.04       72.97     16.81 o 
  17  14   4       12.16        4.47     15.39 o 
   1  15   4      103.50       86.38     12.19 o 
   2  15   4       74.55       66.58     12.83 o 
   3  15   4        1.97        7.77     12.03 o 
   4  15   4       31.59       26.75     11.81 o 
   5  15   4       19.13       23.40     12.10 o 
   6  15   4        2.06       11.13     11.97 o 
   7  15   4      144.95      145.55     13.81 o 
   8  15   4      126.85      114.62     13.66 o 
   9  15   4       13.29       16.60     11.54 o 
  10  15   4       57.00       46.20     12.35 o 
  11  15   4       34.78       56.39     11.11 o 
  12  15   4       23.91       24.13     11.15 o 
  13  15   4       11.54        7.15     10.94 o 
  14  15   4        4.27       15.08     10.57 o 
  15  15   4        2.17       10.37     10.07 o 
  16  15   4        4.58        3.18     16.01 o 
   0  16   4     1198.30     1269.49     37.14 o 
   1  16   4       11.14        7.19     10.15 o 
   2  16   4      212.51      190.47     14.67 o 
   3  16   4       76.56       61.76     11.94 o 
   4  16   4        0.39        2.90     11.75 o 
   5  16   4        8.03       10.64     11.86 o 
   6  16   4       21.29       38.33     13.76 o 
   7  16   4        0.14       10.15     11.17 o 
   8  16   4        2.49        8.57     11.38 o 
   9  16   4        0.64        4.81     10.86 o 
  10  16   4       34.99       33.15     10.95 o 
  11  16   4       25.46       23.34      9.87 o 
  12  16   4        6.08       13.64     10.83 o 
  13  16   4        6.88       11.65     10.77 o 
  14  16   4        6.95       14.20      9.05 o 
  15  16   4       68.75       62.73     15.13 o 
  16  16   4       39.14       54.20     14.50 o 
   1  17   4       48.96       39.13     10.54 o 
   2  17   4        1.66        9.03     11.14 o 
   3  17   4        0.00        1.60     10.94 o 
   4  17   4        7.70       10.88     10.56 o 
   5  17   4       14.91       10.50     10.59 o 
   6  17   4        0.00       11.30     11.42 o 
   7  17   4       22.79       14.38     10.81 o 
   8  17   4       27.97        7.01     11.27 o 
   9  17   4       46.75       42.98     10.90 o 
  10  17   4        7.81       12.38     10.56 o 
  11  17   4        7.54       15.49     11.58 o 
  12  17   4       27.90       31.55     10.67 o 
  13  17   4       39.11       45.76     11.84 o 
  14  17   4        2.08        0.00     15.18 o 
  15  17   4        3.62       19.53     14.83 o 
   0  18   4        0.00        6.53     14.76 o 
   1  18   4       86.35       86.20     11.35 o 
   2  18   4        4.13       15.79     11.09 o 
   3  18   4       27.58       45.53     10.17 o 
   4  18   4      103.78       99.76     11.86 o 
   5  18   4       64.42       94.86     16.29 o 
   6  18   4       13.33       15.30     11.12 o 
   7  18   4       10.14        4.65     10.76 o 
   8  18   4       19.18        8.89     10.54 o 
   9  18   4       12.48       19.55     10.19 o 
  10  18   4        2.31        7.82     11.68 o 
  11  18   4        0.20        8.08     11.58 o 
  12  18   4        0.01        3.59     11.48 o 
  14  18   4      121.45      118.93     15.22 o 
   1  19   4        0.63        3.65     11.08 o 
   2  19   4        1.69        0.60     10.65 o 
   3  19   4        0.38        7.27     11.29 o 
   4  19   4       29.45       31.93      9.99 o 
   5  19   4        0.34        6.13     10.66 o 
   6  19   4       68.67       71.26     11.11 o 
   7  19   4       10.15       21.23     10.06 o 
   8  19   4        0.56        2.59      9.60 o 
   9  19   4        0.58        1.07     11.72 o 
  10  19   4        2.00        5.44     10.91 o 
  11  19   4        0.04        7.20     13.17 o 
   0  20   4       42.89       39.19     17.39 o 
   1  20   4        1.65        0.12     12.27 o 
   2  20   4        0.39        3.39     10.93 o 
   3  20   4       15.86       28.65     10.81 o 
   4  20   4       16.27        6.11     10.72 o 
   5  20   4       12.12       31.17     10.50 o 
   6  20   4        0.49        2.88     10.27 o 
   7  20   4        8.94       12.90      9.61 o 
   8  20   4        0.27        4.57     10.70 o 
   9  20   4       13.67       29.58     14.26 o 
   1  21   4        4.22        4.84     13.24 o 
   2  21   4       12.37       35.80     12.88 o 
   3  21   4        1.05       15.64     12.57 o 
   4  21   4        0.06        7.06     12.20 o 
   5  21   4       65.42       79.70     16.70 o 
   6  21   4       11.29       14.07     14.94 o 
   7  21   4        0.48        7.12     15.15 o 
   0  22   4        1.09       11.38     20.75 o 
   1  22   4       11.11       16.62     16.47 o 
   2  22   4        3.30       15.48     14.73 o 
   3  22   4        6.82        6.56     14.61 o 
   4  22   4       10.20       24.05     14.69 o 
   1   1   5      176.37      199.90      8.80 o 
   2   1   5        3.13        0.27      9.66 o 
   3   1   5      150.32      162.27     10.25 o 
   4   1   5      630.06      741.63     16.83 o 
   5   1   5      116.17      144.81     10.52 o 
   6   1   5     2179.87     2193.57     27.72 o 
   7   1   5      675.27      709.96     22.23 o 
   8   1   5       94.82      108.02      7.84 o 
   9   1   5       86.22       91.91      7.59 o 
  10   1   5      110.08      108.86      7.89 o 
  11   1   5       36.55       47.33      8.36 o 
  12   1   5      671.56      616.65     16.94 o 
  13   1   5       30.34       18.80     12.74 o 
  14   1   5      564.79      550.23     23.77 o 
  15   1   5      344.03      324.79     16.71 o 
  16   1   5       19.15       15.82     10.65 o 
  17   1   5        1.90        6.72     10.46 o 
  18   1   5       23.92       33.29      9.97 o 
  19   1   5        1.51        4.11      8.83 o 
  20   1   5       12.72       15.49      8.70 o 
  21   1   5        4.66        2.14     11.01 o 
   0   2   5      290.03      336.35     14.72 o 
   1   2   5       70.20       61.84      7.77 o 
   2   2   5       58.47       48.41      7.84 o 
   3   2   5     1016.33     1063.27     20.80 o 
   4   2   5        5.19       14.23      8.37 o 
   5   2   5     1655.66     1633.74     38.05 o 
   6   2   5       18.51       29.52      7.99 o 
   7   2   5       29.38       28.17      7.73 o 
   8   2   5        5.03       10.38      7.76 o 
   9   2   5        6.20        9.86      7.71 o 
  10   2   5        2.80       13.51      8.54 o 
  11   2   5      122.50      149.10      9.56 o 
  12   2   5      728.22      676.10     18.70 o 
  13   2   5     1125.11     1128.87     24.77 o 
  14   2   5      100.69      102.03     15.66 o 
  15   2   5     2268.44     2199.51     34.15 o 
  16   2   5       21.96       25.04     10.86 o 
  17   2   5       95.83       89.69     12.22 o 
  18   2   5        1.98        5.64      9.28 o 
  19   2   5       46.37       38.82      9.66 o 
  20   2   5        2.04        5.60     10.31 o 
  21   2   5        0.21        0.00     11.74 o 
   1   3   5       22.53       22.61      7.93 o 
   2   3   5      894.14      869.40     22.89 o 
   3   3   5       36.08       23.28     10.20 o 
   4   3   5      135.03      135.88     10.21 o 
   5   3   5     1613.30     1667.80     45.99 o 
   6   3   5        2.39        8.81      8.12 o 
   7   3   5        5.66       26.08      7.87 o 
   8   3   5      137.67      148.65     13.50 o 
   9   3   5        0.04        1.68      8.21 o 
  10   3   5       69.35       70.16      9.83 o 
  11   3   5      371.64      409.11     15.25 o 
  12   3   5      207.25      206.49     13.89 o 
  13   3   5      101.31       74.08     11.20 o 
  14   3   5      264.19      283.32     17.12 o 
  15   3   5      188.50      199.10     14.39 o 
  16   3   5        0.02        0.93     10.15 o 
  17   3   5      100.24      123.29     10.50 o 
  18   3   5       54.47       53.97     10.75 o 
  19   3   5       13.92       10.09      9.64 o 
  20   3   5       13.40       12.41     10.43 o 
  21   3   5        2.14        3.62     15.00 o 
   0   4   5     1255.00     1370.86     39.45 o 
   1   4   5      142.95      153.02     10.61 o 
   2   4   5       81.80       97.67     12.48 o 
   3   4   5      322.27      375.94     19.81 o 
   4   4   5      534.59      478.11     15.24 o 
   5   4   5        7.53       18.27      7.86 o 
   6   4   5        0.87        3.50      8.27 o 
   7   4   5        9.17       11.57      7.74 o 
   8   4   5        0.28        5.39      8.67 o 
   9   4   5        1.92        4.90      8.41 o 
  10   4   5       19.74       16.47      8.33 o 
  11   4   5       79.08       76.74     10.41 o 
  12   4   5       31.20       18.41      9.82 o 
  13   4   5      495.15      463.14     15.16 o 
  14   4   5      353.07      333.74     13.50 o 
  15   4   5       46.53       49.15     11.62 o 
  16   4   5      149.39      141.88     11.05 o 
  17   4   5       31.17       30.28      9.36 o 
  18   4   5        0.73        6.99     10.18 o 
  19   4   5       26.58       28.46      9.84 o 
  20   4   5       34.22       46.93     12.96 o 
  21   4   5       24.33       30.04     14.33 o 
   1   5   5        1.28        3.90     11.97 o 
   2   5   5       40.90       21.76      9.50 o 
   3   5   5        0.71        4.27     12.42 o 
   4   5   5      151.84      140.67     10.93 o 
   5   5   5      380.39      392.28     15.37 o 
   6   5   5      217.71      210.22     10.92 o 
   7   5   5      653.45      624.11     15.66 o 
   8   5   5      124.12      117.42     10.98 o 
   9   5   5      124.97      103.49      9.32 o 
  10   5   5      194.78      198.58     12.06 o 
  11   5   5       16.48       21.62      9.45 o 
  12   5   5       32.35       39.09      9.18 o 
  13   5   5       17.99       22.75      9.46 o 
  14   5   5       16.42       20.34     10.38 o 
  15   5   5        1.63       16.29     11.10 o 
  16   5   5        3.03        6.13      9.86 o 
  17   5   5       21.91       10.72      9.25 o 
  18   5   5        0.20        8.94     10.34 o 
  19   5   5       40.02       44.79     10.29 o 
  20   5   5       43.75       41.10     17.53 o 
   0   6   5      106.25      125.30     19.00 o 
   1   6   5      427.56      430.29     13.04 o 
   2   6   5      423.81      445.19     12.28 o 
   3   6   5        0.92        2.79      9.31 o 
   4   6   5        8.61        7.98     12.27 o 
   5   6   5       45.79       57.74     12.06 o 
   6   6   5       11.71       12.67     10.00 o 
   7   6   5       11.86       17.10      8.87 o 
   8   6   5       97.72       82.30     10.93 o 
   9   6   5       74.51       76.89     14.67 o 
  10   6   5      159.42      150.70     10.74 o 
  11   6   5      208.72      182.91     13.69 o 
  12   6   5      250.06      218.46     15.00 o 
  13   6   5       59.73       54.78     12.97 o 
  14   6   5       18.93       18.78     11.02 o 
  15   6   5      113.96      117.80     11.48 o 
  16   6   5        6.57       19.17      9.96 o 
  17   6   5       36.38       32.88      9.36 o 
  18   6   5        8.68        4.13      9.98 o 
  19   6   5        7.09       13.55     12.27 o 
  20   6   5        1.53       24.85     17.11 o 
   1   7   5      100.52       76.40      9.99 o 
   2   7   5        1.45        3.28      9.20 o 
   3   7   5      118.07      108.04     14.53 o 
   4   7   5       12.33       31.92     10.47 o 
   5   7   5      219.61      244.09     10.78 o 
   6   7   5       65.52       59.33     10.43 o 
   7   7   5      402.77      356.99     14.88 o 
   8   7   5       20.21       18.56     10.45 o 
   9   7   5        4.25       16.12     11.12 o 
  10   7   5       59.92       39.07     10.53 o 
  11   7   5      167.23      173.97     11.81 o 
  12   7   5       82.55       83.05     12.04 o 
  13   7   5       80.52       46.84     11.28 o 
  14   7   5        0.43        4.47     10.91 o 
  15   7   5        1.53       13.08     10.69 o 
  16   7   5        2.93        8.45     11.17 o 
  17   7   5       14.19       21.79     11.22 o 
  18   7   5        3.06       23.38     12.30 o 
  19   7   5       29.51       26.64     12.17 o 
  20   7   5       29.82       49.71     15.77 o 
   0   8   5     2028.80     2179.79     32.06 o 
   1   8   5       43.88       59.71      9.95 o 
   2   8   5       17.18        5.31     10.38 o 
   3   8   5        2.78        1.69     10.42 o 
   4   8   5        0.92        6.03     10.73 o 
   5   8   5        7.55       13.81     10.93 o 
   6   8   5       14.91       14.84      9.39 o 
   7   8   5        0.00        1.76     10.00 o 
   8   8   5      115.95      117.00     10.49 o 
   9   8   5        0.88        2.02     10.10 o 
  10   8   5       25.64       29.72     12.18 o 
  11   8   5      173.35      148.38     12.32 o 
  12   8   5      296.55      288.73     14.00 o 
  13   8   5        1.56        2.47     10.94 o 
  14   8   5        4.31        5.34     11.08 o 
  15   8   5        0.11        5.58     10.33 o 
  16   8   5       63.63       71.10     12.42 o 
  17   8   5       11.71       15.30     11.13 o 
  18   8   5       72.10       79.95     10.64 o 
  19   8   5        0.13       18.14     17.77 o 
   1   9   5       63.71       63.68     10.67 o 
   2   9   5      236.33      238.62     13.32 o 
   3   9   5       51.33       46.70     10.33 o 
   4   9   5      102.84      126.99     11.31 o 
   5   9   5        2.37        4.52     10.83 o 
   6   9   5       55.91       46.46      9.21 o 
   7   9   5      465.47      471.32     16.45 o 
   8   9   5        7.98       21.90     10.03 o 
   9   9   5        2.78        5.89     10.39 o 
  10   9   5      727.78      656.51     20.44 o 
  11   9   5       17.17       19.25     10.59 o 
  12   9   5        9.31        8.73     10.48 o 
  13   9   5       43.00       30.89      9.95 o 
  14   9   5       23.92       23.33     11.06 o 
  15   9   5        8.25       21.54     10.60 o 
  16   9   5        3.33       10.51     11.40 o 
  17   9   5        3.49       13.79     10.35 o 
  18   9   5       87.84       95.04     10.51 o 
  19   9   5       17.18        9.53     17.83 o 
   0  10   5       41.49       49.95     12.85 o 
   1  10   5     4497.89     4394.60     53.15 o 
   2  10   5     1056.69     1028.58     30.04 o 
   3  10   5      149.59      141.50     12.83 o 
   4  10   5      126.64      111.69     12.38 o 
   5  10   5       20.83       39.43     11.31 o 
   6  10   5      165.03      139.00     11.24 o 
   7  10   5      184.78      178.46     12.74 o 
   8  10   5      154.16      130.76     11.33 o 
   9  10   5       34.30       30.56     10.83 o 
  10  10   5        1.63       13.87     10.60 o 
  11  10   5      438.41      409.44     21.81 o 
  12  10   5        0.83        3.65     10.49 o 
  13  10   5       45.34       39.13     11.05 o 
  14  10   5        3.54        9.59     10.52 o 
  15  10   5        7.05        5.11     10.28 o 
  16  10   5       13.40       10.85     10.73 o 
  17  10   5      165.55      208.28     16.94 o 
  18  10   5        7.72       31.82     12.39 o 
   1  11   5      105.79       95.53     10.93 o 
   2  11   5      592.98      523.35     25.09 o 
   3  11   5      176.15      192.39     20.44 o 
   4  11   5        0.37       11.14     11.56 o 
   5  11   5       19.77       25.24     10.99 o 
   6  11   5      101.07       87.02     12.01 o 
   7  11   5       22.54       18.84     12.06 o 
   8  11   5       19.92       27.40     10.71 o 
   9  11   5       43.36       68.57     11.37 o 
  10  11   5        0.34        2.13     10.92 o 
  11  11   5       10.54       10.88     10.47 o 
  12  11   5       48.05       51.43     11.03 o 
  13  11   5        9.26       20.77     10.17 o 
  14  11   5        0.16        4.85     10.52 o 
  15  11   5        3.96        5.28     10.66 o 
  16  11   5       18.33        6.58     10.91 o 
  17  11   5       21.08       15.15     10.46 o 
  18  11   5        8.40       14.05     15.35 o 
   0  12   5       40.36       73.66     18.01 o 
   1  12   5     3152.38     3231.90     35.05 o 
   2  12   5      335.97      327.09     16.06 o 
   3  12   5      182.14      172.62     14.57 o 
   4  12   5       31.54       26.07     10.85 o 
   5  12   5        7.87       10.10     10.77 o 
   6  12   5       75.81       53.13     12.34 o 
   7  12   5       31.85       15.47     11.36 o 
   8  12   5       47.43       64.06     10.99 o 
   9  12   5        2.45       17.43     10.66 o 
  10  12   5       19.72       12.35     10.66 o 
  11  12   5       60.86       47.16     10.64 o 
  12  12   5       11.59        9.38     10.52 o 
  13  12   5        1.92       12.35     10.02 o 
  14  12   5       16.35       18.20     10.36 o 
  15  12   5       21.99       42.15     11.27 o 
  16  12   5        4.54        2.11     10.64 o 
  17  12   5       28.39       39.07     16.33 o 
   1  13   5      628.21      596.94     17.51 o 
   2  13   5      332.03      318.59     17.03 o 
   3  13   5        0.93        1.10     11.43 o 
   4  13   5      180.68      169.09     12.83 o 
   5  13   5        0.30        7.70     11.29 o 
   6  13   5        0.69        1.74     12.31 o 
   7  13   5      108.15      114.12     13.01 o 
   8  13   5      243.50      205.27     14.80 o 
   9  13   5        0.00        3.57     10.84 o 
  10  13   5      630.64      604.77     17.22 o 
  11  13   5       49.26       48.65     10.70 o 
  12  13   5       51.92       55.34     10.37 o 
  13  13   5        0.58       12.97     10.09 o 
  14  13   5        4.34       11.89      9.65 o 
  15  13   5       28.43       20.82     11.26 o 
  16  13   5        1.85        0.49     16.49 o 
  17  13   5       35.77       27.79     14.99 o 
   0  14   5       12.16        8.29     17.58 o 
   1  14   5      284.83      217.03     13.94 o 
   2  14   5      162.35      156.93     13.68 o 
   3  14   5        2.15        9.48     10.89 o 
   4  14   5       37.16       39.78     12.01 o 
   5  14   5      256.12      253.82     16.48 o 
   6  14   5       42.01       39.13     11.86 o 
   7  14   5        0.38        8.12     12.09 o 
   8  14   5       14.21       20.09     12.25 o 
   9  14   5       48.39       90.29     12.66 o 
  10  14   5       11.64       18.01     10.80 o 
  11  14   5       79.98      101.76     10.78 o 
  12  14   5       13.26       18.33     11.13 o 
  13  14   5        6.69       19.93     10.49 o 
  14  14   5        0.67        6.53     11.50 o 
  15  14   5        2.30        7.79     12.34 o 
  16  14   5       11.16        4.85     15.65 o 
   1  15   5        8.43       14.83     11.32 o 
   2  15   5       19.82       15.98     10.88 o 
   3  15   5       17.43       14.07     11.35 o 
   4  15   5       51.53       48.68     11.92 o 
   5  15   5        2.15        4.18     11.46 o 
   6  15   5       34.67       32.36     11.81 o 
   7  15   5       11.49       15.92     11.75 o 
   8  15   5       55.08       52.13     13.72 o 
   9  15   5       14.33       14.08     12.38 o 
  10  15   5       57.18       56.13     13.99 o 
  11  15   5        0.73        0.02     12.22 o 
  12  15   5        2.79        4.83     14.78 o 
  13  15   5        2.88       11.54     11.76 o 
  14  15   5        0.00        1.39     12.23 o 
  15  15   5        0.74        5.63     14.33 o 
   0  16   5       26.07       17.78     16.76 o 
   1  16   5       59.85       51.66     11.63 o 
   2  16   5       10.29       30.18     22.40 o 
   3  16   5       11.13       17.60     13.03 o 
   4  16   5       18.48       16.58     12.85 o 
   5  16   5       93.00      118.49     19.91 o 
   6  16   5        0.86       44.42     15.64 o 
   7  16   5        0.17       12.63     13.02 o 
   8  16   5       28.14       40.69     12.92 o 
   9  16   5       59.09       56.61     11.96 o 
  10  16   5        0.28        0.63     11.86 o 
  11  16   5        0.60        5.36     13.84 o 
  12  16   5        9.94       15.36     11.16 o 
  13  16   5        1.00        2.19     11.29 o 
  14  16   5       19.70       26.62     11.60 o 
   1  17   5       13.30       17.01     14.13 o 
   2  17   5        0.16        7.87     13.77 o 
   3  17   5       16.74       15.13     13.59 o 
   4  17   5        0.14        0.75     11.60 o 
   5  17   5        0.75        3.25     11.01 o 
   6  17   5        4.82       22.66     11.93 o 
   7  17   5        4.12       18.29     11.83 o 
   8  17   5       10.77       29.27     19.67 o 
   9  17   5        0.27        5.64     11.44 o 
  10  17   5        0.27        0.82     10.84 o 
  11  17   5        0.53        8.89     14.42 o 
  12  17   5        2.76       11.15     11.57 o 
  13  17   5        8.11       17.23     11.09 o 
   0  18   5        0.09        9.59     17.07 o 
   1  18   5        2.32        8.90     13.74 o 
   2  18   5        0.96        6.38     13.37 o 
   3  18   5       26.59       13.36     13.83 o 
   4  18   5        9.62        9.61     13.03 o 
   5  18   5       24.28       28.68     13.32 o 
   6  18   5        0.03        0.04     11.27 o 
   7  18   5        7.10       10.60     11.82 o 
   8  18   5        1.60        4.90     11.19 o 
   9  18   5        5.23        3.44     10.96 o 
  10  18   5       33.93       33.78     13.10 o 
  11  18   5        7.92       19.19     11.23 o 
  12  18   5        0.19        5.49     10.53 o 
   1  19   5        0.24        1.13     13.71 o 
   2  19   5       78.13       90.93     13.48 o 
   3  19   5        0.49        1.78     13.16 o 
   4  19   5        0.43        2.31     13.87 o 
   5  19   5       30.31       21.57     13.75 o 
   6  19   5       21.93        8.25     13.06 o 
   7  19   5        0.00        8.53     13.03 o 
   8  19   5        0.12        0.06     12.51 o 
   9  19   5        0.14        0.46     17.13 o 
  10  19   5        2.84        7.66     11.16 o 
   0  20   5        4.82       21.57     24.57 o 
   1  20   5       44.46       86.25     17.65 o 
   2  20   5        2.93        0.52     22.83 o 
   3  20   5        0.20       20.61     14.87 o 
   4  20   5        8.85        6.32     13.94 o 
   5  20   5        4.12        7.58     13.66 o 
   6  20   5       16.28       10.30     12.81 o 
   7  20   5        0.04       35.57     17.24 o 
   8  20   5        4.98       24.45     16.59 o 
   0   0   6      483.33      470.46     32.96 o 
   1   0   6      260.76      290.60     18.35 o 
   2   0   6       95.50      115.43     14.21 o 
   3   0   6      920.31      909.36     37.27 o 
   4   0   6      253.31      255.69     20.53 o 
   5   0   6     1143.85     1105.32     21.18 o 
   6   0   6      361.25      353.86     15.82 o 
   7   0   6        0.51        3.19     10.40 o 
   8   0   6       50.46       31.56     11.13 o 
   9   0   6      353.40      364.96     17.16 o 
  10   0   6        2.63        9.50     11.11 o 
  11   0   6        0.95        5.48     11.28 o 
  12   0   6      379.34      360.29     19.85 o 
  13   0   6     2049.71     1955.24     58.66 o 
  14   0   6       29.09       41.30     15.55 o 
  15   0   6     1591.89     1462.98     57.67 o 
  16   0   6       42.80       42.58     14.71 o 
  17   0   6       37.29       32.41     19.70 o 
  18   0   6       10.08        8.81     14.59 o 
  19   0   6        1.64        2.07     16.96 o 
   1   1   6      357.91      365.50     14.68 o 
   2   1   6      450.62      456.93     15.43 o 
   3   1   6       25.34       16.10      9.53 o 
   4   1   6     1045.39     1123.38     19.89 o 
   5   1   6       37.13       35.22      7.87 o 
   6   1   6      456.24      462.66     11.53 o 
   7   1   6       26.37       21.57      7.87 o 
   8   1   6        4.74       24.89      7.91 o 
   9   1   6      192.24      165.78      9.28 o 
  10   1   6        0.29        5.96      8.09 o 
  11   1   6       10.75       11.32      8.59 o 
  12   1   6      163.87      171.54      9.52 o 
  13   1   6        0.73       19.77      9.10 o 
  14   1   6      276.44      246.86     14.97 o 
  15   1   6       50.74       53.10     11.34 o 
  16   1   6        5.49       11.44      9.84 o 
  17   1   6        0.02        4.49     10.45 o 
  18   1   6       12.69       24.82     10.03 o 
  19   1   6        0.25        7.99     12.42 o 
   0   2   6      547.86      572.57     24.38 o 
   1   2   6       73.32       56.09     13.10 o 
   2   2   6        3.14       17.01     12.00 o 
   3   2   6      382.87      425.83     18.85 o 
   4   2   6       10.00       23.29     10.65 o 
   5   2   6      150.25      162.51      8.15 o 
   6   2   6       57.45       63.55      7.86 o 
   7   2   6       84.60      100.28      8.17 o 
   8   2   6       28.90       24.69      7.97 o 
   9   2   6        1.50       10.26      8.34 o 
  10   2   6      189.92      181.57     10.65 o 
  11   2   6      261.29      240.59     10.86 o 
  12   2   6      529.24      526.08     16.82 o 
  13   2   6      321.54      325.20     13.07 o 
  14   2   6        0.49        6.59      8.99 o 
  15   2   6        6.93        7.10     10.20 o 
  16   2   6       29.75       25.16     10.73 o 
  17   2   6        8.76       23.63     10.45 o 
  18   2   6        7.17       15.19     11.21 o 
  19   2   6        8.72       14.64     12.16 o 
   1   3   6        5.14        7.31     11.27 o 
   2   3   6       19.63       23.21     11.31 o 
   3   3   6       12.42        8.73     12.57 o 
   4   3   6      475.65      490.85     14.37 o 
   5   3   6       15.78       17.71      9.80 o 
   6   3   6      190.19      206.41     10.87 o 
   7   3   6      114.22      116.39      9.37 o 
   8   3   6       54.34       60.33      8.60 o 
   9   3   6        1.29       10.57      8.42 o 
  10   3   6        0.71       11.97      8.40 o 
  11   3   6      345.21      345.95     12.43 o 
  12   3   6      240.03      227.12     11.03 o 
  13   3   6        5.20       10.32      9.28 o 
  14   3   6        5.18       14.43      8.99 o 
  15   3   6       75.40       93.88     11.45 o 
  16   3   6       88.26       89.43     13.26 o 
  17   3   6        0.09       10.85     11.45 o 
  18   3   6       17.07        8.19     10.85 o 
  19   3   6        0.24        6.30     12.99 o 
   0   4   6        2.49       12.15     15.08 o 
   1   4   6      133.63      133.28     11.31 o 
   2   4   6      210.48      172.55     12.95 o 
   3   4   6      268.63      320.03     17.35 o 
   4   4   6        0.00       14.26     11.37 o 
   5   4   6      360.87      390.07     18.97 o 
   6   4   6       27.52       23.63      9.81 o 
   7   4   6        0.17        5.06      9.86 o 
   8   4   6       25.47       32.37      9.53 o 
   9   4   6      235.91      223.84     12.07 o 
  10   4   6      109.13       88.74     10.67 o 
  11   4   6        0.16        3.94      9.49 o 
  12   4   6        5.93        4.33      9.44 o 
  13   4   6       38.57       39.47     10.62 o 
  14   4   6       57.05       69.02     10.92 o 
  15   4   6      667.73      631.71     19.24 o 
  16   4   6       23.88       27.89     13.72 o 
  17   4   6       49.90       68.90     11.92 o 
  18   4   6        9.89       24.07     11.01 o 
  19   4   6        0.10        1.77     15.61 o 
   1   5   6      101.05      129.96     12.13 o 
   2   5   6       15.31       15.60     11.69 o 
   3   5   6       78.18       92.14     14.69 o 
   4   5   6       47.75       30.26     11.37 o 
   5   5   6       88.43       78.39     11.66 o 
   6   5   6       55.85       29.95     10.20 o 
   7   5   6      435.97      387.71     14.03 o 
   8   5   6       49.49       37.36     10.08 o 
   9   5   6        1.02        1.00      9.82 o 
  10   5   6       20.31       30.75      9.74 o 
  11   5   6       35.18       25.07      9.87 o 
  12   5   6       72.74       73.10     10.64 o 
  13   5   6        0.25        7.84     11.34 o 
  14   5   6       27.31       36.72     10.60 o 
  15   5   6       86.14       85.21     12.82 o 
  16   5   6       23.98       20.79     11.37 o 
  17   5   6       47.94       43.56     13.36 o 
  18   5   6       10.54       21.65     20.11 o 
  19   5   6        0.19        5.34     16.59 o 
   0   6   6      437.98      483.35     25.43 o 
   1   6   6        1.42       10.45     11.13 o 
   2   6   6       33.60       46.70     11.38 o 
   3   6   6       17.17       23.74     13.02 o 
   4   6   6      146.33      164.29     12.76 o 
   5   6   6        2.42        4.53     11.79 o 
   6   6   6      119.96      112.93     10.93 o 
   7   6   6       85.26       82.37     10.80 o 
   8   6   6       50.40       49.76     10.76 o 
   9   6   6        0.29        1.75      9.78 o 
  10   6   6        0.31        4.40      9.83 o 
  11   6   6       73.39       67.74     10.22 o 
  12   6   6      111.30      119.84     13.08 o 
  13   6   6       93.96      113.49     12.84 o 
  14   6   6       44.28       45.09     11.21 o 
  15   6   6       37.54       28.37     10.80 o 
  16   6   6      171.29      174.64     20.11 o 
  17   6   6       12.49       18.78     12.91 o 
  18   6   6        2.92       15.27     15.74 o 
  19   6   6        6.53        0.00     15.21 o 
   1   7   6      192.97      197.69     12.44 o 
   2   7   6      114.89      119.49     14.14 o 
   3   7   6        5.76        7.94     12.13 o 
   4   7   6      108.70      103.33     14.86 o 
   5   7   6      238.61      239.89     17.24 o 
   6   7   6      326.82      306.73     14.65 o 
   7   7   6      158.96      187.77     11.65 o 
   8   7   6        8.50       10.57     10.43 o 
   9   7   6        0.00        6.04      9.53 o 
  10   7   6      705.58      644.34     19.93 o 
  11   7   6        2.91        8.37     10.32 o 
  12   7   6      189.35      155.91     12.33 o 
  13   7   6       59.81       36.61     11.32 o 
  14   7   6       59.95       50.17     10.94 o 
  15   7   6       25.96       26.92     10.31 o 
  16   7   6       72.32       98.71     12.69 o 
  17   7   6       21.47       34.54     17.55 o 
  18   7   6       10.74       19.66     17.60 o 
   0   8   6       65.99       62.35     17.51 o 
   1   8   6      436.90      446.55     32.93 o 
   2   8   6      808.16      849.05     26.71 o 
   3   8   6       30.65       19.94     12.08 o 
   4   8   6      122.57      116.31     14.50 o 
   5   8   6       36.57       21.62     12.13 o 
   6   8   6       98.59       92.38     13.75 o 
   7   8   6       12.83       17.08     13.89 o 
   8   8   6       31.57       26.09     10.55 o 
   9   8   6        9.63       25.20      9.66 o 
  10   8   6        0.77        2.97      9.62 o 
  11   8   6      336.37      315.61     13.79 o 
  12   8   6        0.17        6.86     10.91 o 
  13   8   6        7.92        7.40     10.71 o 
  14   8   6       11.78       12.46     10.74 o 
  15   8   6        4.61        6.38      9.82 o 
  16   8   6        1.85        6.13     10.72 o 
  17   8   6        0.76        3.47     10.07 o 
  18   8   6        9.51        7.94     16.37 o 
   1   9   6      457.32      460.88     16.87 o 
   2   9   6      180.28      151.34     16.32 o 
   3   9   6       11.83       10.68     11.93 o 
   4   9   6       31.16       27.74     13.93 o 
   5   9   6       14.03        3.63     13.08 o 
   6   9   6      423.55      395.30     18.04 o 
   7   9   6      128.97       96.47     14.87 o 
   8   9   6        3.63       21.53     12.24 o 
   9   9   6        8.16        7.47     10.61 o 
  10   9   6      102.19       95.71     10.51 o 
  11   9   6       46.87       53.92     10.41 o 
  12   9   6        4.65        6.15     10.73 o 
  13   9   6        7.38       13.31     10.97 o 
  14   9   6        3.50        7.75     10.22 o 
  15   9   6        2.69        8.74      9.83 o 
  16   9   6       26.48       35.93     10.39 o 
  17   9   6       30.79       50.18     12.12 o 
   0  10   6       35.44       67.78     26.07 o 
   1  10   6     1581.45     1554.24     34.06 o 
   2  10   6       30.44       38.19     13.13 o 
   3  10   6      253.39      266.07     14.65 o 
   4  10   6       49.79       57.32     12.23 o 
   5  10   6      146.00      151.41     13.31 o 
   6  10   6       12.82       19.37     11.77 o 
   7  10   6       41.07       47.73     13.26 o 
   8  10   6        0.82        5.58     14.30 o 
   9  10   6        6.47        6.63     10.94 o 
  10  10   6        4.20        4.41      9.62 o 
  11  10   6       11.74       10.74      9.92 o 
  12  10   6        2.52       13.61     10.74 o 
  13  10   6       48.13       62.17     10.85 o 
  14  10   6       15.02       20.09     10.61 o 
  15  10   6        6.72       20.02      9.73 o 
  16  10   6        0.52        7.39     10.77 o 
  17  10   6       24.39       32.90     24.98 o 
   1  11   6      181.32      195.78     13.81 o 
   2  11   6      726.19      608.78     22.91 o 
   3  11   6       11.09       26.17     13.80 o 
   4  11   6       74.76       56.69     12.12 o 
   5  11   6       13.68       22.09     10.40 o 
   6  11   6      197.45      224.44     20.38 o 
   7  11   6      125.56      131.78     13.57 o 
   8  11   6      512.21      455.36     21.43 o 
   9  11   6      104.59       99.32     15.03 o 
  10  11   6      217.80      192.18     11.86 o 
  11  11   6       12.15       27.76     10.11 o 
  12  11   6       32.46       38.58      9.80 o 
  13  11   6        7.62       12.85     10.14 o 
  14  11   6       10.45       11.84      9.86 o 
  15  11   6        0.50        2.05      9.75 o 
  16  11   6        0.25       20.69     12.31 o 
  17  11   6       22.32       26.47     14.92 o 
   0  12   6      175.07      139.68     24.80 o 
   1  12   6     2081.27     1964.48     49.29 o 
   2  12   6       58.66       56.20     14.30 o 
   3  12   6       30.31       10.21     12.79 o 
   4  12   6       33.21       34.14     10.62 o 
   5  12   6       11.21       13.47     12.23 o 
   6  12   6      119.54      115.09     13.52 o 
   7  12   6        4.95       15.84     11.79 o 
   8  12   6      159.84      174.63     14.70 o 
   9  12   6       48.87       59.18     14.39 o 
  10  12   6       26.78       35.41     11.73 o 
  11  12   6       12.39       19.35     10.54 o 
  12  12   6       44.72       44.21      9.79 o 
  13  12   6       23.62       30.73      9.94 o 
  14  12   6        1.06        1.04      9.67 o 
  15  12   6        0.34        7.13     10.53 o 
  16  12   6        3.27        4.51     14.33 o 
   1  13   6       22.19       10.49     12.77 o 
   2  13   6        6.77        1.67     13.34 o 
   3  13   6       23.55       16.10     12.30 o 
   4  13   6       19.40       19.53     11.77 o 
   5  13   6       36.15       30.64     11.48 o 
   6  13   6       23.24       27.10     12.13 o 
   7  13   6       23.19       19.57     12.24 o 
   8  13   6        6.49       11.92     11.84 o 
   9  13   6       36.19       40.14     11.85 o 
  10  13   6        0.00        2.48     10.78 o 
  11  13   6        9.26        1.94     10.13 o 
  12  13   6        0.76        4.55     10.92 o 
  13  13   6        0.01        8.21     10.55 o 
  14  13   6       12.72       25.00     10.79 o 
  15  13   6        9.88        8.10     15.47 o 
   0  14   6        9.75        5.62     17.45 o 
   1  14   6      215.34      192.37     15.97 o 
   2  14   6       15.33       14.33     11.81 o 
   3  14   6        3.93       11.21     11.82 o 
   4  14   6        7.45       12.41     13.07 o 
   5  14   6        2.64       20.11     13.24 o 
   6  14   6       12.86       35.00     12.19 o 
   7  14   6       19.64        5.62     11.39 o 
   8  14   6        1.26       13.30     10.94 o 
   9  14   6       33.56       38.19     13.33 o 
  10  14   6        0.09       11.77     10.32 o 
  11  14   6       34.14       25.64      9.84 o 
  12  14   6       11.89        2.21     10.89 o 
  13  14   6        0.38        6.10     11.59 o 
  14  14   6        3.08        3.26     11.82 o 
   1  15   6        4.17        8.48     11.71 o 
   2  15   6        0.72       15.44     11.69 o 
   3  15   6       33.88       32.70     13.53 o 
   4  15   6        1.14        3.17     12.88 o 
   5  15   6       13.35       19.53     12.94 o 
   6  15   6       16.80       21.71     13.23 o 
   7  15   6        0.47        3.66     11.03 o 
   8  15   6        0.64        1.86     11.33 o 
   9  15   6        0.19        6.00      9.24 o 
  10  15   6       71.62       49.36     10.55 o 
  11  15   6        6.10       11.77     12.34 o 
  12  15   6        8.35        7.51     12.01 o 
  13  15   6        7.16        1.27     11.48 o 
   0  16   6      145.98      122.04     19.65 o 
   1  16   6        3.14        0.98     12.14 o 
   2  16   6       17.84       34.66     12.94 o 
   3  16   6       14.64       43.35     13.17 o 
   4  16   6        7.76       31.39     12.86 o 
   5  16   6       28.70       37.16     12.94 o 
   6  16   6        0.46       14.48     12.39 o 
   7  16   6        8.03       20.10     13.66 o 
   8  16   6        4.77       22.60     13.32 o 
   9  16   6       13.13       17.09     10.86 o 
  10  16   6        5.77        0.77     10.61 o 
  11  16   6        0.25       10.65     11.66 o 
  12  16   6        3.06        0.11     11.36 o 
   1  17   6        5.03        2.72     13.17 o 
   2  17   6        0.77       14.10     12.92 o 
   3  17   6       26.99       20.67     13.17 o 
   4  17   6        1.85        4.90     12.09 o 
   5  17   6        0.08        5.68     11.95 o 
   6  17   6        3.61        8.12     11.93 o 
   7  17   6        0.68        2.90     13.19 o 
   8  17   6        1.96       13.43     10.92 o 
   9  17   6        3.84       20.00     12.10 o 
  10  17   6       11.68       13.60     11.82 o 
  11  17   6        1.71       12.90     11.42 o 
   0  18   6       14.27        0.19     23.26 o 
   1  18   6        2.48       31.86     15.71 o 
   2  18   6        1.67       12.82     13.02 o 
   3  18   6        0.05       12.08     12.83 o 
   4  18   6        0.08        6.53     12.05 o 
   5  18   6        2.85        4.35     12.05 o 
   6  18   6        4.50       11.38     13.07 o 
   7  18   6        1.40        6.54     10.92 o 
   8  18   6        9.98       12.64     12.65 o 
   9  18   6        3.65       14.78     15.65 o 
  10  18   6        0.00       27.67     15.70 o 
   1  19   6        3.70        6.38     16.57 o 
   2  19   6       22.98       51.57     13.08 o 
   3  19   6       12.81       23.17     14.49 o 
   4  19   6       13.10       13.00     13.61 o 
   5  19   6        0.25        0.30     17.92 o 
   6  19   6        4.09       13.13     16.86 o 
   7  19   6        4.13        5.07     15.78 o 
   1   1   7       29.35       31.99      9.79 o 
   2   1   7       27.71       25.66      9.90 o 
   3   1   7        0.19        1.10      9.60 o 
   4   1   7      272.66      273.17     11.95 o 
   5   1   7       24.36       23.81     10.91 o 
   6   1   7       17.76       18.72     10.48 o 
   7   1   7       11.54       19.51     10.35 o 
   8   1   7       62.63       82.31     10.65 o 
   9   1   7       22.34       17.72     10.09 o 
  10   1   7       23.71       25.55      9.23 o 
  11   1   7      287.18      281.29     12.29 o 
  12   1   7      219.78      194.02     12.36 o 
  13   1   7        0.03        4.56     10.11 o 
  14   1   7        0.53        7.77     10.65 o 
  15   1   7       19.79       19.44     11.82 o 
  16   1   7       33.16       45.63     15.85 o 
  17   1   7        3.83        8.20     13.30 o 
  18   1   7       34.69       41.96     17.23 o 
   0   2   7        0.25        5.72     13.79 o 
   1   2   7      187.59      191.18     12.05 o 
   2   2   7       38.95       24.09     10.62 o 
   3   2   7      556.27      503.87     14.73 o 
   4   2   7       90.97       94.61     11.36 o 
   5   2   7      212.82      196.52     10.64 o 
   6   2   7       17.87       23.52     10.52 o 
   7   2   7        3.04       14.38      9.85 o 
   8   2   7       25.73       38.52      9.42 o 
   9   2   7        8.85       14.01      9.64 o 
  10   2   7      102.60      114.02     11.07 o 
  11   2   7       95.89      108.74     10.71 o 
  12   2   7        4.93        3.68     10.11 o 
  13   2   7      465.09      454.45     14.59 o 
  14   2   7      112.61      153.77     14.65 o 
  15   2   7      437.23      465.19     19.05 o 
  16   2   7       32.53       57.21     14.57 o 
  17   2   7        0.30       17.21     13.18 o 
  18   2   7       11.17       26.59     16.28 o 
   1   3   7        0.21        1.96     11.41 o 
   2   3   7       13.17        2.97     11.83 o 
   3   3   7        5.24       11.37     11.48 o 
   4   3   7       55.74       51.86     11.58 o 
   5   3   7      925.00      820.18     21.87 o 
   6   3   7       76.50       67.95     11.11 o 
   7   3   7      286.45      265.63     14.33 o 
   8   3   7       43.91       37.94     12.68 o 
   9   3   7        0.69        9.92     10.06 o 
  10   3   7        6.72       14.21      9.95 o 
  11   3   7       96.55      107.72      9.93 o 
  12   3   7        6.78       13.42     10.34 o 
  13   3   7      190.29      195.64     15.70 o 
  14   3   7        4.80        8.87     11.05 o 
  15   3   7        3.08        7.80     12.09 o 
  16   3   7        5.80        9.39     12.71 o 
  17   3   7        0.24        3.22     16.56 o 
  18   3   7       11.98        0.10     15.70 o 
   0   4   7       73.50       87.42     16.85 o 
   1   4   7       36.96       32.88     11.63 o 
   2   4   7       78.20       96.07     14.40 o 
   3   4   7        4.17       12.12     13.09 o 
   4   4   7      131.65      116.64     14.60 o 
   5   4   7       39.24       44.16     11.99 o 
   6   4   7      135.01      154.50     17.52 o 
   7   4   7        1.01       13.68     10.41 o 
   8   4   7        0.03        1.70     10.11 o 
   9   4   7        8.98       11.10     10.27 o 
  10   4   7       16.36       13.54      9.87 o 
  11   4   7       47.38       58.39     10.37 o 
  12   4   7      340.50      312.54     16.48 o 
  13   4   7        0.43        8.26     12.52 o 
  14   4   7      124.41      142.07     13.52 o 
  15   4   7      120.54      123.88     14.42 o 
  16   4   7      130.69      116.43     14.06 o 
  17   4   7       22.44       29.69     15.96 o 
  18   4   7        0.01        0.00     15.06 o 
   1   5   7        5.59        9.90     11.84 o 
   2   5   7      243.03      269.09     15.04 o 
   3   5   7      225.43      219.12     16.86 o 
   4   5   7        7.04        2.91     12.91 o 
   5   5   7        0.28        2.28     12.22 o 
   6   5   7        9.79       14.80     10.24 o 
   7   5   7      117.92      123.70     11.86 o 
   8   5   7        0.55        8.10     10.00 o 
   9   5   7      101.37       95.34     11.18 o 
  10   5   7      158.91      146.95     11.36 o 
  11   5   7      167.26      158.55     11.56 o 
  12   5   7        6.56        6.69      9.75 o 
  13   5   7       45.88       42.02     11.15 o 
  14   5   7      145.91      163.49     14.08 o 
  15   5   7       14.59       12.69     12.01 o 
  16   5   7       20.30       24.39     13.15 o 
  17   5   7       16.98       28.36     16.32 o 
   0   6   7      102.15      111.59     17.49 o 
   1   6   7      159.97      160.15     13.48 o 
   2   6   7      161.12      139.61     13.13 o 
   3   6   7      116.87      134.19     16.16 o 
   4   6   7      188.22      168.79     16.82 o 
   5   6   7        3.08        0.62     12.64 o 
   6   6   7        6.09        1.42     10.71 o 
   7   6   7       13.73       11.04     11.08 o 
   8   6   7       41.68       28.55     10.64 o 
   9   6   7       14.57       19.19     10.22 o 
  10   6   7       22.13       22.35     10.23 o 
  11   6   7        7.35        8.41     10.12 o 
  12   6   7       30.54       43.55     10.15 o 
  13   6   7        0.12        5.55      9.96 o 
  14   6   7       99.08      100.42     13.45 o 
  15   6   7       85.13       77.70     12.59 o 
  16   6   7       70.47       78.18     13.85 o 
  17   6   7       15.60        6.47     15.05 o 
   1   7   7       10.98       12.70     12.00 o 
   2   7   7       24.94       32.86     13.64 o 
   3   7   7      278.32      269.98     17.81 o 
   4   7   7       27.66       23.80     12.99 o 
   5   7   7       20.94       13.36     12.20 o 
   6   7   7      210.76      207.46     14.55 o 
   7   7   7      170.66      150.59     11.79 o 
   8   7   7        6.48        8.80     11.52 o 
   9   7   7      147.72      164.12     12.05 o 
  10   7   7      152.52      124.53     11.76 o 
  11   7   7       56.49       33.63      9.82 o 
  12   7   7        2.22       12.34     10.54 o 
  13   7   7        4.83        9.48     10.06 o 
  14   7   7       11.22       22.79      9.85 o 
  15   7   7       23.69       36.76     12.33 o 
  16   7   7        1.09        1.16     17.53 o 
  17   7   7       99.77       80.13     15.71 o 
   0   8   7     2248.37     2348.90     51.03 o 
   1   8   7      134.39      115.76     12.87 o 
   2   8   7      536.53      494.53     22.41 o 
   3   8   7      172.12      123.61     15.86 o 
   4   8   7       12.38       10.50     12.69 o 
   5   8   7      302.71      295.70     19.47 o 
   6   8   7        3.34        3.03     11.91 o 
   7   8   7       44.61       35.32     12.40 o 
   8   8   7        0.09        2.57     10.89 o 
   9   8   7       28.80       23.10     11.48 o 
  10   8   7       36.47       45.30      9.94 o 
  11   8   7      129.83      134.84     11.27 o 
  12   8   7        2.69        0.46     10.59 o 
  13   8   7       26.88       38.21     10.79 o 
  14   8   7       43.64       53.08      9.86 o 
  15   8   7        5.12        0.00     13.78 o 
  16   8   7      116.44      137.79     19.90 o 
   1   9   7      178.91      151.37     13.20 o 
   2   9   7       43.32       51.66     14.40 o 
   3   9   7       35.24       21.74     13.83 o 
   4   9   7       21.17        6.86     13.38 o 
   5   9   7       25.22       13.38     11.18 o 
   6   9   7      206.58      228.07     17.80 o 
   7   9   7        7.93        8.03     12.30 o 
   8   9   7      188.07      193.75     12.86 o 
   9   9   7       24.49       21.83     10.04 o 
  10   9   7        7.90        6.14     11.21 o 
  11   9   7        2.89        0.21     10.15 o 
  12   9   7       54.64       58.71     10.79 o 
  13   9   7        0.65        3.66      9.73 o 
  14   9   7        1.19        1.34      9.28 o 
  15   9   7       29.78       45.18     13.76 o 
  16   9   7        7.61       10.37     15.42 o 
   0  10   7       21.79       12.65     17.95 o 
   1  10   7      943.25      909.00     28.70 o 
   2  10   7       49.80       43.30     13.80 o 
   3  10   7        7.99       19.29     13.02 o 
   4  10   7        9.20       18.21     12.85 o 
   5  10   7       17.38       22.90     11.88 o 
   6  10   7       58.03       65.49     15.34 o 
   7  10   7        3.82        9.12     11.71 o 
   8  10   7       22.64       20.54      9.91 o 
   9  10   7       85.93       71.12     10.14 o 
  10  10   7       16.46       27.70     10.53 o 
  11  10   7        6.84       13.53     10.84 o 
  12  10   7        6.41       15.12     10.44 o 
  13  10   7        1.34        0.00     10.73 o 
  14  10   7        2.16        6.36     10.28 o 
  15  10   7        0.44        1.59     17.13 o 
   1  11   7        7.45       17.28     13.69 o 
   2  11   7       80.77       66.83     13.38 o 
   3  11   7        0.55        0.81     13.60 o 
   4  11   7       20.78       18.15     11.89 o 
   5  11   7        1.03        0.98     12.85 o 
   6  11   7        8.53       24.96     12.24 o 
   7  11   7        7.79        9.48     11.23 o 
   8  11   7        4.38        2.02      9.78 o 
   9  11   7       22.69       23.05      9.73 o 
  10  11   7        0.13        1.59      9.68 o 
  11  11   7        0.00        1.96     11.11 o 
  12  11   7        0.04        9.92     10.56 o 
  13  11   7        4.31        2.43     10.25 o 
  14  11   7        6.11        8.29      9.91 o 
   0  12   7       23.56       12.52     16.93 o 
   1  12   7       65.70       43.99     14.45 o 
   2  12   7        3.76        0.04     12.74 o 
   3  12   7        2.02        2.34     11.86 o 
   4  12   7        5.20       15.69     13.03 o 
   5  12   7        1.68       23.83     13.25 o 
   6  12   7        0.08        3.38     12.30 o 
   7  12   7       11.92        6.11     11.17 o 
   8  12   7        8.11       16.52      9.94 o 
   9  12   7       17.87       15.78      9.49 o 
  10  12   7        4.98       11.69     10.30 o 
  11  12   7       34.10       49.13     10.89 o 
  12  12   7        1.22        6.15     10.35 o 
  13  12   7        4.34       11.75      9.84 o 
  14  12   7        0.52        7.92     14.92 o 
   1  13   7        0.06        9.69     12.73 o 
   2  13   7       28.52       18.55     10.81 o 
   3  13   7       38.92       52.05     11.67 o 
   4  13   7        3.53        0.60     13.39 o 
   5  13   7       18.09       27.31     12.08 o 
   6  13   7       27.68       12.72     12.20 o 
   7  13   7       28.81       15.97     10.76 o 
   8  13   7       32.89       26.38      9.40 o 
   9  13   7        0.57       12.25      9.35 o 
  10  13   7       64.88       80.38     10.47 o 
  11  13   7        1.22        8.25     10.30 o 
  12  13   7        5.13       10.50     10.05 o 
  13  13   7        0.68        7.29     11.67 o 
   0  14   7      675.22      660.11     40.06 o 
   1  14   7       27.04       27.51     11.16 o 
   2  14   7       22.20       14.74     11.01 o 
   3  14   7       17.10       23.19     12.92 o 
   4  14   7        3.72        0.01     12.53 o 
   5  14   7       28.92       24.61     12.36 o 
   6  14   7        0.02        0.10     11.99 o 
   7  14   7       20.98       28.54     10.37 o 
   8  14   7       30.83       21.68      9.05 o 
   9  14   7        1.41        0.00      9.65 o 
  10  14   7        0.84       10.85     10.37 o 
  11  14   7        0.11        1.62     10.08 o 
  12  14   7        1.67       13.04     15.72 o 
   1  15   7      137.94      135.85     12.56 o 
   2  15   7       88.28       58.68     12.88 o 
   3  15   7       66.97       89.85     12.64 o 
   4  15   7       14.67       10.55     11.73 o 
   5  15   7        0.96        8.19     11.68 o 
   6  15   7        2.80        0.28     11.14 o 
   7  15   7       18.41       20.87      9.92 o 
   8  15   7        4.84       12.11      8.88 o 
   9  15   7       48.36       38.54     16.67 o 
  10  15   7       35.49       39.67     16.03 o 
  11  15   7        1.52        0.01     15.47 o 
   0  16   7        1.69       12.13     23.40 o 
   1  16   7      135.20      140.00     13.42 o 
   2  16   7       18.92       25.79     10.78 o 
   3  16   7        8.57       14.14     10.70 o 
   4  16   7        0.55        0.00     10.65 o 
   5  16   7        1.35        0.08     10.61 o 
   6  16   7        5.94       12.28     10.19 o 
   7  16   7        8.66       17.44     10.80 o 
   8  16   7        9.57        5.85     16.16 o 
   9  16   7        1.15        1.95     15.66 o 
  10  16   7        3.58        2.78     15.73 o 
   1  17   7       62.02       89.97     26.69 o 
   2  17   7        1.93        2.43     12.77 o 
   3  17   7       15.42       10.33     12.31 o 
   4  17   7       20.30       31.13     12.33 o 
   5  17   7        0.00        4.15     13.61 o 
   6  17   7        3.68        0.01     12.83 o 
   7  17   7        9.10        7.82     16.83 o 
   8  17   7       13.41        0.13     15.14 o 
   0   0   8      100.10      135.30     31.82 o 
   1   0   8        7.16       10.35     13.77 o 
   2   0   8      102.82      141.87     19.03 o 
   3   0   8      167.21      191.73     16.44 o 
   4   0   8        7.58       12.24     18.61 o 
   5   0   8       33.58       43.91     18.25 o 
   6   0   8        6.28        5.53     16.82 o 
   7   0   8        0.29        5.74     16.20 o 
   8   0   8        1.73       17.17     17.56 o 
   9   0   8        0.10        0.14     15.26 o 
  10   0   8       57.50       59.45     16.66 o 
  11   0   8      250.54      236.52     19.01 o 
  12   0   8       85.60       67.69     15.04 o 
  13   0   8        4.12        0.13     14.75 o 
  14   0   8       15.87       19.76     20.67 o 
  15   0   8       99.43       72.49     21.95 o 
   1   1   8        1.13        1.77     10.00 o 
   2   1   8       28.76       23.10      9.98 o 
   3   1   8        6.35        7.49     10.18 o 
   4   1   8        0.34       18.70     12.52 o 
   5   1   8      136.84      148.78     14.98 o 
   6   1   8      111.28      126.50     13.75 o 
   7   1   8        0.01        5.82     11.81 o 
   8   1   8       10.90        5.00     12.04 o 
   9   1   8        2.94       11.05     11.63 o 
  10   1   8      159.24      171.71     12.72 o 
  11   1   8       37.22       30.08     11.12 o 
  12   1   8       16.35        2.94     10.68 o 
  13   1   8       42.69       32.16     13.78 o 
  14   1   8        4.65        6.19     12.50 o 
  15   1   8        0.36        2.86     19.14 o 
   0   2   8        1.92       10.33     13.59 o 
   1   2   8       23.04       17.23      9.80 o 
   2   2   8      181.89      165.46     10.98 o 
   3   2   8        2.82        3.51     11.08 o 
   4   2   8       54.03       59.30     11.23 o 
   5   2   8       10.10       10.53     13.77 o 
   6   2   8       32.43       47.41     17.65 o 
   7   2   8       11.37       17.12     13.18 o 
   8   2   8        2.36        3.42     12.65 o 
   9   2   8       20.44       22.50     12.95 o 
  10   2   8        1.47        4.06     12.07 o 
  11   2   8       27.37       33.73     12.37 o 
  12   2   8       73.04       70.72     16.34 o 
  13   2   8        1.51        5.43     11.71 o 
  14   2   8      126.98      119.08     20.71 o 
  15   2   8       20.08       27.11     18.88 o 
   1   3   8        3.65       11.91      9.76 o 
   2   3   8        0.21        3.06      9.75 o 
   3   3   8      105.61      124.34     11.21 o 
   4   3   8        0.00       14.01     10.97 o 
   5   3   8        3.69        6.91     12.72 o 
   6   3   8      119.50      114.00     15.05 o 
   7   3   8        0.02        7.42     12.80 o 
   8   3   8       14.36       29.62     12.73 o 
   9   3   8       19.62       17.96     13.28 o 
  10   3   8       39.10       19.87     11.85 o 
  11   3   8      161.47      150.85     13.84 o 
  12   3   8       16.08       28.12     11.52 o 
  13   3   8       10.55       10.60     12.01 o 
  14   3   8       12.89       17.34     14.54 o 
  15   3   8        2.51        0.06     17.30 o 
   0   4   8      200.42      198.84     18.77 o 
   1   4   8      499.38      554.48     15.96 o 
   2   4   8       32.62       24.86      9.97 o 
   3   4   8       17.80       32.90     10.57 o 
   4   4   8      277.58      255.97     14.10 o 
   5   4   8       52.40       39.99     13.73 o 
   6   4   8       11.74       11.97     13.14 o 
   7   4   8       13.71       15.74     13.13 o 
   8   4   8        2.83        0.09     12.81 o 
   9   4   8        0.05        0.33     13.04 o 
  10   4   8       11.63       15.17     12.01 o 
  11   4   8        1.43        4.18     11.57 o 
  12   4   8        4.12       14.35     11.30 o 
  13   4   8      173.63      204.65     16.34 o 
  14   4   8      240.88      238.24     24.38 o 
  15   4   8       21.57       30.86     16.89 o 
   1   5   8      157.24      152.98     11.26 o 
   2   5   8       45.92       51.01      9.68 o 
   3   5   8       67.93       76.50     11.68 o 
   4   5   8       66.88       77.21     11.23 o 
   5   5   8      189.08      180.47     13.94 o 
   6   5   8        2.59        7.31     13.13 o 
   7   5   8       34.36       40.87     13.04 o 
   8   5   8       42.06       37.41     17.79 o 
   9   5   8       35.37       46.75     17.65 o 
  10   5   8       10.57       19.55     12.06 o 
  11   5   8      189.30      158.71     14.25 o 
  12   5   8        4.40       10.44     11.47 o 
  13   5   8       99.09      111.21     14.23 o 
  14   5   8       24.96       36.91     12.96 o 
  15   5   8       19.55       21.62     17.36 o 
   0   6   8      358.10      328.73     24.23 o 
   1   6   8       92.36       91.58     13.30 o 
   2   6   8      582.20      572.15     19.49 o 
   3   6   8       41.45       57.29     12.12 o 
   4   6   8       66.89       43.84     12.16 o 
   5   6   8      161.82      156.46     14.10 o 
   6   6   8        2.33       13.75     13.17 o 
   7   6   8       28.48       24.07     12.71 o 
   8   6   8        1.73        1.26     11.84 o 
   9   6   8       16.07       18.98     12.34 o 
  10   6   8        0.59        0.48     11.94 o 
  11   6   8       70.70       69.36     12.55 o 
  12   6   8       87.19       90.64     11.89 o 
  13   6   8      109.64      135.88     15.27 o 
  14   6   8       24.51       27.21     13.29 o 
  15   6   8       64.49       54.69     16.16 o 
   1   7   8       20.17       13.60     11.58 o 
   2   7   8       87.45      104.16     15.00 o 
   3   7   8       14.90       17.92     11.84 o 
   4   7   8        0.98        7.30     10.97 o 
   5   7   8       21.24       19.49     11.70 o 
   6   7   8      274.31      254.02     17.53 o 
   7   7   8       15.22        8.85     12.72 o 
   8   7   8      110.70      115.26     15.73 o 
   9   7   8       59.94       54.68     11.27 o 
  10   7   8       15.76       26.12     11.38 o 
  11   7   8       54.89       54.11     11.86 o 
  12   7   8        1.77       13.17     12.55 o 
  13   7   8        5.71        5.26     12.96 o 
  14   7   8       39.57       73.12     17.83 o 
   0   8   8       14.51        5.52     16.01 o 
   1   8   8      308.33      291.68     15.06 o 
   2   8   8       38.14       37.82     14.25 o 
   3   8   8       18.74       24.86     12.70 o 
   4   8   8        2.55        7.01     11.14 o 
   5   8   8       69.61       74.79     15.77 o 
   6   8   8        4.43        8.39     12.09 o 
   7   8   8       88.88       86.49     13.61 o 
   8   8   8       31.75       42.93     10.88 o 
   9   8   8       68.73       62.24     11.11 o 
  10   8   8        8.43        6.29     11.52 o 
  11   8   8        2.01       12.49     11.23 o 
  12   8   8        4.70        4.19     12.04 o 
  13   8   8        0.68        0.00     12.17 o 
  14   8   8       48.64       53.67     16.65 o 
   1   9   8       30.84       34.35     13.82 o 
   2   9   8        1.44       17.49     13.14 o 
   3   9   8       91.92       96.79     14.04 o 
   4   9   8        0.01       15.77     11.76 o 
   5   9   8        7.23        8.13     11.17 o 
   6   9   8       22.90       20.35     12.74 o 
   7   9   8       14.35       12.05     12.42 o 
   8   9   8        6.84       15.62     11.68 o 
   9   9   8       13.00       18.15      9.89 o 
  10   9   8        3.76        9.48      9.88 o 
  11   9   8        4.96       16.19     14.25 o 
  12   9   8        5.64        0.05     11.98 o 
  13   9   8        1.08        0.03     11.49 o 
   0  10   8      231.06      272.96     20.12 o 
   1  10   8        2.13        8.61     13.45 o 
   2  10   8        7.79       11.77     12.99 o 
   3  10   8        3.99        8.65     11.62 o 
   4  10   8      120.19      122.14     14.47 o 
   5  10   8       18.87       29.03     10.87 o 
   6  10   8        7.70        6.09     10.60 o 
   7  10   8        0.38       16.20     10.75 o 
   8  10   8       17.41       22.75     10.87 o 
   9  10   8       29.50       39.09     10.06 o 
  10  10   8       10.35       11.23      9.36 o 
  11  10   8        4.39       24.08     15.30 o 
  12  10   8        0.21        0.02     11.66 o 
  13  10   8        3.49       22.53     16.02 o 
   1  11   8        5.45       14.21     12.67 o 
   2  11   8        0.02        0.16     12.75 o 
   3  11   8        1.78       12.17     11.04 o 
   4  11   8        5.62        6.86     12.92 o 
   5  11   8       12.51       19.16     10.65 o 
   6  11   8       23.36       22.41     10.33 o 
   7  11   8        2.40       15.51     10.20 o 
   8  11   8        0.04       24.36     12.46 o 
   9  11   8        2.07        9.53     10.61 o 
  10  11   8        8.81       15.82     11.00 o 
  11  11   8        0.06        8.50     11.87 o 
  12  11   8       10.42        0.00     11.17 o 
   0  12   8      150.47      134.66     26.38 o 
   1  12   8        0.02        0.03     12.03 o 
   2  12   8        4.84        9.91     10.82 o 
   3  12   8        0.11        0.14     12.23 o 
   4  12   8        6.75       23.90     11.94 o 
   5  12   8        5.14        5.98     10.19 o 
   6  12   8        8.91        4.92      9.75 o 
   7  12   8        1.56        0.67      9.73 o 
   8  12   8        0.04       11.16     10.60 o 
   9  12   8        7.82       11.23     10.37 o 
  10  12   8        5.32       29.23     11.87 o 
  11  12   8        3.47        0.00     11.26 o 
   1  13   8       97.27      100.05     11.24 o 
   2  13   8       17.23       24.78     12.71 o 
   3  13   8       47.46       55.94     12.77 o 
   4  13   8        1.07       12.52     11.49 o 
   5  13   8        2.12        8.37      9.36 o 
   6  13   8        3.70        9.91      9.46 o 
   7  13   8       19.88       17.52     10.07 o 
   8  13   8        2.92       15.13     10.26 o 
   9  13   8        0.78        5.50     11.93 o 
  10  13   8       14.12       61.40     15.97 o 
   0  14   8       31.88       19.74     14.51 o 
   1  14   8       63.44       68.37     12.20 o 
   2  14   8        7.23        2.90     10.27 o 
   3  14   8        5.99        3.64     11.39 o 
   4  14   8        5.02        6.78      9.52 o 
   5  14   8        3.01       13.35     10.30 o 
   6  14   8        1.55        6.34     10.20 o 
   7  14   8        9.04        1.73     10.27 o 
   8  14   8        0.01        4.33     11.72 o 
   9  14   8        1.56       14.65     14.96 o 
   1  15   8       19.61       36.41     21.49 o 
   2  15   8        3.49        0.85     12.17 o 
   3  15   8        2.17       10.80     10.31 o 
   4  15   8       32.46       31.07     10.54 o 
   5  15   8        0.00        0.44     10.03 o 
   6  15   8        0.58        4.35     11.98 o 
   3  16   8       16.78       14.93     16.52 o 
   4  16   8        2.51        0.12     15.76 o 
   1   1   9       27.39       40.48     11.46 o 
   2   1   9       38.59       39.31     10.63 o 
   3   1   9        2.44       12.21     11.63 o 
   4   1   9       21.34       11.62     12.84 o 
   5   1   9       28.33       28.53     13.37 o 
   6   1   9        6.53       11.84     13.37 o 
   7   1   9        0.05        1.64     12.58 o 
   8   1   9        0.05        3.22     11.46 o 
   9   1   9        5.52        4.26     11.10 o 
  10   1   9       25.42       17.91     11.33 o 
  11   1   9       77.43       49.78     11.33 o 
  12   1   9       13.11        5.94     13.04 o 
   0   2   9      343.70      385.20     19.74 o 
   1   2   9       59.58       58.28      9.71 o 
   2   2   9       61.97       77.20      9.75 o 
   3   2   9      105.67       97.58     12.39 o 
   4   2   9       27.08       35.46     13.32 o 
   5   2   9        0.79        4.92     13.05 o 
   6   2   9        0.40        8.84     12.36 o 
   7   2   9        0.15        0.76     11.86 o 
   8   2   9        5.19        7.02     11.26 o 
   9   2   9        0.50        2.35     10.84 o 
  10   2   9        9.80        5.22     10.42 o 
  11   2   9       22.32       25.60     11.03 o 
  12   2   9       65.77       52.25     19.25 o 
   1   3   9      171.15      197.48     10.48 o 
   2   3   9       18.70       20.28     10.42 o 
   3   3   9        0.02        4.67     10.98 o 
   4   3   9        6.20       12.97     12.86 o 
   5   3   9        2.50       10.98     12.04 o 
   6   3   9        0.20       11.04     11.96 o 
   7   3   9       61.56       61.67     12.54 o 
   8   3   9       40.90       19.55     11.08 o 
   9   3   9       12.42        2.40     10.95 o 
  10   3   9       58.19       54.68     13.31 o 
  11   3   9        2.91        7.26     10.60 o 
  12   3   9        0.02        0.02     13.11 o 
   0   4   9      158.08      141.16     14.39 o 
   1   4   9       82.69       91.74      9.90 o 
   2   4   9      478.97      493.94     16.22 o 
   3   4   9        2.06        6.06     11.41 o 
   4   4   9       19.44       14.94     12.21 o 
   5   4   9       45.84       45.97     11.95 o 
   6   4   9       39.00       47.52     12.01 o 
   7   4   9       24.71       32.67     11.99 o 
   8   4   9        2.04        7.77     11.13 o 
   9   4   9        9.09        7.98     10.93 o 
  10   4   9       18.96        2.59     10.66 o 
  11   4   9       22.79       12.05     10.37 o 
  12   4   9       22.82       23.00     12.69 o 
   1   5   9       13.81       17.06      9.14 o 
   2   5   9        6.42       18.93      9.67 o 
   3   5   9        1.26        9.54     11.04 o 
   4   5   9        0.01        8.25     10.77 o 
   5   5   9       11.09        2.58     12.22 o 
   6   5   9      249.27      202.41     15.71 o 
   7   5   9        3.21       10.81     11.12 o 
   8   5   9       29.89       29.38     10.66 o 
   9   5   9       30.98       51.81     13.12 o 
  10   5   9        5.32        0.91     10.52 o 
  11   5   9       77.26       65.96     10.47 o 
  12   5   9       65.05       81.68     12.20 o 
   0   6   9      140.48      133.18     13.99 o 
   1   6   9      323.81      352.00     13.80 o 
   2   6   9       18.60       26.65      9.45 o 
   3   6   9        4.45       11.31     10.30 o 
   4   6   9       31.43       26.85     10.58 o 
   5   6   9       98.08       89.04     17.15 o 
   6   6   9       18.33       16.54     11.51 o 
   7   6   9        6.53       15.88     10.67 o 
   8   6   9       21.25       26.90     11.04 o 
   9   6   9       71.01       60.16     10.23 o 
  10   6   9        6.76        8.64     10.21 o 
  11   6   9        0.52        3.43     12.18 o 
   1   7   9        3.11        5.48      9.34 o 
   2   7   9       17.29       22.99      9.48 o 
   3   7   9       48.00       53.68     10.94 o 
   4   7   9        0.60        5.01     10.11 o 
   5   7   9       62.67       48.50     12.00 o 
   6   7   9        8.15       18.25     10.44 o 
   7   7   9        1.38        5.77     10.70 o 
   8   7   9       20.53       22.94     10.24 o 
   9   7   9       18.06       36.76     10.21 o 
  10   7   9        3.09       13.00     10.37 o 
  11   7   9       11.00        4.69     11.24 o 
   0   8   9       52.57       61.37     15.57 o 
   1   8   9        4.66        6.16      9.15 o 
   2   8   9       18.40       10.28      8.52 o 
   3   8   9       20.07       31.59      9.99 o 
   4   8   9       52.87       67.82     10.80 o 
   5   8   9       20.90       13.30     10.65 o 
   6   8   9        5.10        6.50     10.73 o 
   7   8   9        0.34       16.71     10.49 o 
   8   8   9        9.01       15.95     10.06 o 
   9   8   9        0.19        4.00     10.10 o 
  10   8   9       16.43       20.11     11.40 o 
   1   9   9        1.76        4.63      8.54 o 
   2   9   9       11.27        8.29      9.30 o 
   3   9   9       10.07       16.08      9.49 o 
   4   9   9        8.04        8.26     10.02 o 
   5   9   9       21.56        7.49     10.16 o 
   6   9   9        0.46        5.67     10.09 o 
   7   9   9        4.21        3.12     10.14 o 
   8   9   9        1.16        4.24      9.44 o 
   9   9   9        1.15        6.85      9.73 o 
  10   9   9        0.00        0.01     10.97 o 
   0  10   9        3.18       14.87     13.59 o 
   1  10   9       26.27       27.24      8.34 o 
   2  10   9        5.57        5.45      9.25 o 
   3  10   9        0.79        5.10      9.25 o 
   4  10   9       10.53       17.36      9.77 o 
   5  10   9        3.20        3.66     10.46 o 
   6  10   9        6.21        8.88      9.80 o 
   7  10   9        0.55       10.08      9.86 o 
   8  10   9        5.91        0.11      9.76 o 
   9  10   9        4.87        0.00     11.10 o 
   1  11   9        9.33       11.33      9.46 o 
   2  11   9        8.83       11.22      8.73 o 
   3  11   9        0.41        1.42      8.90 o 
   4  11   9        0.04        7.14      9.20 o 
   5  11   9        1.79        2.54      9.57 o 
   6  11   9        2.71       13.48      9.55 o 
   7  11   9       20.78        6.26      9.45 o 
   8  11   9        1.16        5.83     10.75 o 
   0  12   9       25.00       27.72     16.68 o 
   1  12   9        9.08        6.89      9.78 o 
   2  12   9        5.95       18.86      9.43 o 
   3  12   9        0.66        7.81      8.85 o 
   4  12   9        2.87        2.88      9.97 o 
   5  12   9        0.52       10.30      9.78 o 
   6  12   9        0.06        3.78      9.46 o 
   1  13   9        0.56        0.88     11.87 o 
   2  13   9       11.00       11.34     11.61 o 
   3  13   9       26.38       43.37     11.30 o 
   4  13   9        9.15       24.63     11.50 o 
   0   0  10      408.01      457.12     28.90 o 
   1   0  10      104.77      106.62     14.78 o 
   2   0  10      238.50      207.85     22.96 o 
   3   0  10      306.25      340.02     26.84 o 
   4   0  10        1.54        0.00     16.69 o 
   5   0  10       78.29       79.35     17.48 o 
   6   0  10        0.18        6.24     15.64 o 
   7   0  10        2.07        9.67     16.13 o 
   8   0  10       14.91       27.54     16.55 o 
   9   0  10        1.08        0.20     15.48 o 
   1   1  10        3.48       11.02     10.31 o 
   2   1  10        7.91        9.22     13.05 o 
   3   1  10        1.25       14.60     12.54 o 
   4   1  10       28.23       37.80     12.66 o 
   5   1  10        5.07        0.01     11.49 o 
   6   1  10       22.36       27.20     11.88 o 
   7   1  10       17.11       20.98     11.55 o 
   8   1  10       29.42       32.11     11.26 o 
   9   1  10       56.70       49.73     10.86 o 
   0   2  10       88.26       96.19     14.61 o 
   1   2  10       22.25       25.84     11.48 o 
   2   2  10      106.21      123.15     14.23 o 
   3   2  10        6.31       20.53     12.90 o 
   4   2  10       24.67       20.87     12.67 o 
   5   2  10        8.79       12.21     11.88 o 
   6   2  10       13.37       13.70     11.83 o 
   7   2  10        0.00        5.28     11.47 o 
   8   2  10       21.74       22.86     11.42 o 
   9   2  10       18.42       21.51     16.14 o 
   1   3  10       10.11        4.29     11.35 o 
   2   3  10       32.94       21.93     11.27 o 
   3   3  10       47.16       56.58     29.77 o 
   4   3  10       18.65       14.21     12.52 o 
   5   3  10       15.38       16.31     11.76 o 
   6   3  10        5.04        4.60     11.41 o 
   7   3  10       45.31       46.03     11.43 o 
   8   3  10        0.99       12.93     11.04 o 
   0   4  10      230.46      221.28     16.03 o 
   1   4  10       20.36       16.82     10.20 o 
   2   4  10        8.81       16.47      9.95 o 
   3   4  10        4.10        5.27     11.05 o 
   4   4  10        8.95       15.67     10.60 o 
   5   4  10        7.04       18.31     10.36 o 
   6   4  10        1.13        3.68     10.21 o 
   7   4  10        1.35        5.06     11.19 o 
   8   4  10        0.23       12.40     11.01 o 
   1   5  10       19.99       29.29      9.90 o 
   2   5  10       12.14       24.16      9.81 o 
   3   5  10        5.63       11.14     10.44 o 
   4   5  10        6.05       13.51     10.49 o 
   5   5  10       12.96       25.84     10.02 o 
   6   5  10        6.84       24.26     10.09 o 
   7   5  10       13.52       24.83     11.22 o 
   8   5  10       15.76       10.75     15.52 o 
   0   6  10        0.97        0.39     18.39 o 
   1   6  10        0.12       15.45      9.76 o 
   2   6  10       17.15       19.15     10.22 o 
   3   6  10       22.26       23.83     10.38 o 
   4   6  10        0.96        6.25     10.25 o 
   5   6  10        5.42        7.81      9.64 o 
   6   6  10        5.43        6.36      9.85 o 
   7   6  10        6.97       10.82     10.88 o 
   1   7  10        0.77        4.53     12.69 o 
   2   7  10       23.23       19.71      9.38 o 
   3   7  10        0.11        2.24     10.27 o 
   4   7  10        6.08        8.94     10.08 o 
   5   7  10        6.70        5.87      9.65 o 
   6   7  10        8.44       16.45     17.15 o 
   0   8  10        5.87       19.08     16.89 o 
   1   8  10        0.51        0.01     12.02 o 
   2   8  10        3.87        0.40     12.07 o 
   3   8  10        6.29       12.95     13.68 o 
   4   8  10       25.98       15.36     11.37 o 
   5   8  10        0.05        1.99     15.48 o 
   1   9  10        7.57        0.51     16.05 o 
   2   9  10        1.65       11.37     16.09 o 
   3   9  10        2.58        0.13     15.05 o 
                                                 
